# Supplementary material for: (2E)-N-(3,5-Dibromo-4-methoxy­phen­yl)-2-(hydroxy­imino)acetamide
Source: Acta Crystallogr Sect E Struct Rep Online. 2010 May 22;66(Pt 6):o1436–7. doi: 10.1107/S1600536810018623 (PMC2979508; doi:10.1107/S1600536810018623)
Supplement: Supplementary file 2 [file e-66-o1436-Isup2.hkl]

#
# h,k,l, Fc-squared, Fo-squared, sigma(Fo-squared) and status flag
#
data_I
_shelx_title ' 0538'
_shelx_refln_list_code          4
_shelx_F_calc_maximum      208.98
_exptl_crystal_F_000       679.87
_reflns_d_resolution_high  0.7699
 
loop_
 _symmetry_equiv_pos_as_xyz
 'x, y, z'
 '-x+1/2, y+1/2, -z+1/2'
 '-x, -y, -z'
 'x-1/2, -y-1/2, z-1/2'
 
_cell_length_a    10.3841
_cell_length_b     8.8535
_cell_length_c    13.0164
_cell_angle_alpha  90.000
_cell_angle_beta  106.356
_cell_angle_gamma  90.000
 
_shelx_F_squared_multiplier     1.000
 
loop_
 _refln_index_h
 _refln_index_k
 _refln_index_l
 _refln_F_squared_calc
 _refln_F_squared_meas
 _refln_F_squared_sigma
 _refln_observed_status
   2   0   0    24395.05    23685.47    543.50 o
   4   0   0     2459.32     2389.59     46.95 o
   6   0   0        4.99       -2.41      5.86 o
   8   0   0        0.17        8.43      8.10 o
  10   0   0      568.97      645.11     24.49 o
  12   0   0     1033.68     1087.08    103.16 o
   1   1   0      884.20      893.15     17.82 o
   2   1   0      570.40      648.06     13.26 o
   3   1   0     3191.28     3044.71     40.17 o
   4   1   0      689.06      639.26     11.35 o
   5   1   0    15355.11    16149.61    192.79 o
   6   1   0      794.42      855.94     15.27 o
   7   1   0     7223.67     7654.67    100.71 o
   8   1   0      630.53      684.09     15.38 o
   9   1   0      915.29      993.08     21.97 o
  10   1   0      508.10      583.39     18.03 o
  11   1   0      105.80       98.18     10.52 o
  12   1   0       68.37       82.10     13.86 o
   0   2   0     8218.32     8044.04    101.57 o
   1   2   0     8497.47     8026.11    103.77 o
   2   2   0     8331.43     8234.86    108.48 o
   3   2   0     2263.38     2231.43     32.96 o
   4   2   0     6366.35     6238.17     78.66 o
   5   2   0     6198.73     6410.81     80.02 o
   6   2   0     3303.68     3473.50     48.72 o
   7   2   0        6.64        4.75      4.10 o
   8   2   0     1364.74     1476.61     26.69 o
   9   2   0     1503.14     1609.17     32.48 o
  10   2   0      832.25      932.64     36.46 o
  11   2   0      500.35      526.37     24.43 o
  12   2   0      249.94      230.22     22.94 o
   1   3   0    43674.36    42162.49    609.05 o
   2   3   0     1834.10     1922.39     28.84 o
   3   3   0     9532.34     9572.24    150.70 o
   4   3   0      750.31      759.28     14.66 o
   5   3   0     2933.61     3176.16     47.77 o
   6   3   0      174.09      162.81      6.96 o
   7   3   0        9.04        2.49      3.79 o
   8   3   0       10.78       21.41      5.55 o
   9   3   0      773.58      764.10     20.44 o
  10   3   0      584.65      604.51     21.18 o
  11   3   0      404.73      413.97     29.44 o
  12   3   0      211.87      178.86     19.19 o
   0   4   0     4645.44     4846.60     96.00 o
   1   4   0     2061.50     2141.53     25.79 o
   2   4   0       61.92       50.22      5.53 o
   3   4   0        1.05        9.06      3.55 o
   4   4   0     7979.92     8066.22    110.71 o
   5   4   0      244.18      263.08     11.10 o
   6   4   0    11849.92    12815.00    180.56 o
   7   4   0        0.17        0.19      6.45 o
   8   4   0     3706.08     4177.38     77.30 o
   9   4   0       26.96       35.59     10.39 o
  10   4   0       78.63       82.58     13.05 o
  11   4   0      122.23      110.77     35.89 o
  12   4   0       45.60       43.14     23.44 o
   1   5   0    17583.44    17698.63    207.67 o
   2   5   0     1923.48     1864.03     25.96 o
   3   5   0     4088.72     4034.83     59.06 o
   4   5   0      902.22      849.69     20.00 o
   5   5   0      255.76      256.76     10.17 o
   6   5   0      872.98      886.21     20.94 o
   7   5   0      179.12      187.17      9.26 o
   8   5   0      551.51      565.74     18.59 o
   9   5   0      179.51      169.01     12.69 o
  10   5   0      141.83      148.70     16.37 o
  11   5   0      337.33      344.44     29.41 o
   0   6   0     7308.13     7079.20    153.72 o
   1   6   0      275.12      274.87      5.98 o
   2   6   0     4409.14     4662.71     56.42 o
   3   6   0     4977.22     5028.31     61.80 o
   4   6   0     5096.02     5092.36    109.08 o
   5   6   0     1863.43     1953.43     51.31 o
   6   6   0      804.76      831.15     23.20 o
   7   6   0       16.48        8.22      9.08 o
   8   6   0      268.75      249.92     17.17 o
   9   6   0     1334.01     1439.40     71.31 o
  10   6   0       91.20       73.90     20.12 o
  11   6   0      466.58      430.63     52.93 o
   1   7   0      132.43      130.25      5.35 o
   2   7   0      918.11      960.41     13.63 o
   3   7   0     3376.01     3444.08     48.77 o
   4   7   0     1201.80     1232.96     19.62 o
   5   7   0     1567.62     1586.96     30.91 o
   6   7   0      845.81      858.38     22.26 o
   7   7   0     1526.85     1581.62     45.75 o
   8   7   0        2.63       -0.69     16.90 o
   9   7   0      358.42      394.02     25.42 o
  10   7   0      258.12      264.04     32.56 o
   0   8   0     6269.80     6466.81    198.62 o
   1   8   0      359.67      369.42     19.14 o
   2   8   0     7464.86     7679.57    117.27 o
   3   8   0        1.72       10.32      4.00 o
   4   8   0       56.08       59.49      4.41 o
   5   8   0      357.91      381.56     12.01 o
   6   8   0      174.79      187.20     11.77 o
   7   8   0       74.29       79.11     12.67 o
   8   8   0       34.00       25.53     15.21 o
   9   8   0       15.53       -1.56     13.69 o
   1   9   0       33.76       33.80     10.31 o
   2   9   0      756.50      739.74     30.75 o
   3   9   0      782.20      833.13     22.87 o
   4   9   0      822.55      801.13     24.48 o
   5   9   0      933.01      974.01     27.76 o
   6   9   0      147.80      148.34     14.59 o
   7   9   0      947.62      953.02     45.16 o
   8   9   0      229.75      227.37     24.47 o
   0  10   0       17.20       28.20     39.81 o
   1  10   0      332.97      339.81     18.03 o
   2  10   0      592.25      570.71     27.03 o
   3  10   0     2447.75     2573.15     85.59 o
   4  10   0      113.95      119.31     20.09 o
   5  10   0      500.75      507.76     39.01 o
   6  10   0      192.61      217.42     26.29 o
   1  11   0     1661.43     1607.19     64.67 o
   2  11   0       31.65       13.80     17.78 o
   3  11   0      432.88      492.44     38.25 o
 -13   0   1       23.29       33.98     22.40 o
 -11   0   1        0.04       12.41     16.10 o
  -9   0   1      124.56      126.37     12.69 o
  -7   0   1     2454.36     2592.74     56.52 o
  -5   0   1    14804.01    15429.24    268.55 o
   1   0   1        3.72        5.32      5.22 o
   3   0   1     4927.53     4977.01     90.11 o
   5   0   1     1599.77     1575.17     32.39 o
   7   0   1      919.64      924.83     23.03 o
   9   0   1     2713.58     2988.63     75.67 o
  11   0   1      353.41      362.97     31.92 o
 -13   1   1       97.21      121.42     39.50 o
 -12   1   1      390.12      415.85     24.29 o
 -11   1   1       85.87       75.31     13.71 o
 -10   1   1     2093.48     2333.11     50.18 o
  -9   1   1      622.26      683.55     19.23 o
  -8   1   1     3617.68     4016.02     59.42 o
  -7   1   1     1199.76     1202.44     20.87 o
  -6   1   1      546.63      530.91     11.22 o
  -5   1   1      379.52      340.69      8.17 o
  -4   1   1      527.48      562.38     10.16 o
  -3   1   1        1.74        3.31      2.98 o
  -2   1   1       19.45       30.01      4.99 o
  -1   1   1      615.89      618.20     15.82 o
   1   1   1       31.50       40.95      2.70 o
   2   1   1    23887.50    23037.37    265.46 o
   3   1   1       26.30       24.01      2.80 o
   4   1   1     8787.25     8499.97    105.21 o
   5   1   1     3936.80     4042.72     53.37 o
   6   1   1      173.05      163.74      6.11 o
   7   1   1     1550.15     1653.12     27.75 o
   8   1   1      109.49      106.53      6.87 o
   9   1   1      141.89      157.55      8.24 o
  10   1   1      577.63      572.99     19.23 o
  11   1   1       76.63       73.45     12.75 o
  12   1   1      196.67      183.81     16.82 o
 -12   2   1      380.15      371.25     31.16 o
 -11   2   1      365.97      371.48     20.05 o
 -10   2   1       43.81       45.72      7.93 o
  -9   2   1      925.14     1045.96     24.42 o
  -8   2   1     3192.98     3492.45     58.90 o
  -7   2   1     1840.39     1894.23     32.84 o
  -6   2   1     1781.02     1783.99     32.69 o
  -5   2   1     2991.08     2960.09     44.30 o
  -4   2   1     1516.16     1543.40     24.69 o
  -3   2   1     3342.55     3382.29     61.04 o
  -2   2   1    20389.81    19571.73    532.97 o
  -1   2   1     4015.51     3943.59     49.06 o
   0   2   1     3232.03     3178.63     52.53 o
   1   2   1     4385.13     4131.38     52.37 o
   2   2   1     4970.04     4921.02     61.74 o
   3   2   1     2301.70     2287.79     31.45 o
   4   2   1     1967.57     2014.80     28.49 o
   5   2   1      899.85      855.05     14.77 o
   6   2   1     4611.57     4885.97     66.65 o
   7   2   1      430.74      501.85     11.76 o
   8   2   1      711.29      747.94     17.27 o
   9   2   1       41.67       53.37      7.31 o
  10   2   1       17.60       21.17      7.52 o
  11   2   1       57.54       42.62      9.38 o
  12   2   1       77.73       89.82     22.50 o
 -12   3   1      168.66      152.44     22.45 o
 -11   3   1      103.61       83.09     20.16 o
 -10   3   1       52.07       33.23      9.11 o
  -9   3   1      310.22      307.59     16.83 o
  -8   3   1     1758.72     1847.33     35.66 o
  -7   3   1     1394.63     1456.30     31.08 o
  -6   3   1     4064.52     4304.08     70.95 o
  -5   3   1     2018.52     2030.13     36.07 o
  -4   3   1    18778.73    18906.12    261.53 o
  -3   3   1        6.19        5.15      4.24 o
  -2   3   1    21799.66    20941.63    374.29 o
  -1   3   1     1255.13     1299.89     16.56 o
   0   3   1     5391.85     5530.86     65.20 o
   1   3   1       11.71       21.68      3.48 o
   2   3   1      906.01      923.47     14.82 o
   3   3   1      113.83      116.45      4.22 o
   4   3   1     1836.60     1817.43     26.65 o
   5   3   1      596.38      566.65     11.28 o
   6   3   1      388.45      398.17      9.83 o
   7   3   1     3129.43     3289.80     47.07 o
   8   3   1      513.90      541.98     14.07 o
   9   3   1      640.26      644.72     15.85 o
  10   3   1      567.75      589.73     20.74 o
  11   3   1        9.04       -9.85     14.86 o
  12   3   1       64.12       73.61     16.93 o
 -12   4   1        7.30       -6.24     15.83 o
 -11   4   1     1386.45     1409.20    111.05 o
 -10   4   1       29.81       22.61     12.12 o
  -9   4   1     3145.32     3372.19     75.11 o
  -8   4   1       29.47       35.43      7.55 o
  -7   4   1     1616.81     1722.11     34.82 o
  -6   4   1      610.65      674.45     22.34 o
  -5   4   1       95.91      115.53      6.61 o
  -4   4   1     2073.60     2115.70     43.56 o
  -3   4   1     3615.24     3811.95     53.94 o
  -2   4   1      723.25      789.87     19.03 o
  -1   4   1       94.66       91.42      4.37 o
   0   4   1     1022.68     1001.74     15.70 o
   1   4   1     9268.42     9375.38    107.10 o
   2   4   1     2456.86     2528.07     39.33 o
   3   4   1    16189.50    16104.95    206.11 o
   4   4   1      397.55      424.50     14.19 o
   5   4   1     3858.98     3990.27     59.77 o
   6   4   1      585.06      616.09     13.06 o
   7   4   1      272.92      273.98     11.41 o
   8   4   1      543.65      596.26     18.19 o
   9   4   1     1172.97     1231.92     36.95 o
  10   4   1        5.48       12.58     10.55 o
  11   4   1      417.43      406.11     43.34 o
 -11   5   1      282.47      282.09     25.44 o
 -10   5   1      109.44      120.29     16.40 o
  -9   5   1      303.24      313.88     19.35 o
  -8   5   1      202.98      216.93     12.34 o
  -7   5   1      307.27      312.53     12.86 o
  -6   5   1     2209.43     2285.92     42.21 o
  -5   5   1      357.33      361.98     10.20 o
  -4   5   1     9281.19     9796.91    148.59 o
  -3   5   1     1072.20     1096.54     17.83 o
  -2   5   1     9975.70    10158.39    150.29 o
  -1   5   1     5153.67     4910.69     63.67 o
   0   5   1     1226.24     1121.16     20.95 o
   1   5   1     2067.41     1938.34     25.12 o
   2   5   1      170.03      200.71      5.11 o
   3   5   1      832.53      924.24     16.92 o
   4   5   1       54.54       46.97      3.06 o
   5   5   1     1470.03     1544.88     29.22 o
   6   5   1       13.19        7.43      6.03 o
   7   5   1       38.29       45.82      8.07 o
   8   5   1      466.44      443.96     16.98 o
   9   5   1        0.28       -1.11      8.89 o
  10   5   1      283.68      301.02     20.35 o
  11   5   1      126.62      106.76     20.53 o
 -11   6   1      123.79      123.13     21.85 o
 -10   6   1      190.74      200.30     19.99 o
  -9   6   1      607.82      577.90     27.07 o
  -8   6   1     2725.90     2902.73     63.74 o
  -7   6   1     2613.03     2829.46     59.49 o
  -6   6   1     4800.74     4947.39     82.81 o
  -5   6   1     1754.02     1877.03     45.00 o
  -4   6   1      260.09      240.06      9.85 o
  -3   6   1     3557.37     3626.65     51.09 o
  -2   6   1      189.26      182.60      8.17 o
  -1   6   1     2161.17     2224.05     34.39 o
   0   6   1     3114.70     3099.51     62.59 o
   1   6   1     3216.80     3171.78     48.09 o
   2   6   1       48.05       57.49      2.89 o
   3   6   1       47.73       58.92      4.25 o
   4   6   1     2579.90     2659.94     37.84 o
   5   6   1        3.21        8.46      5.81 o
   6   6   1     5974.46     6308.73    105.34 o
   7   6   1        3.34        4.38      7.35 o
   8   6   1     1599.61     1647.05     53.23 o
   9   6   1        7.25       29.00     16.57 o
  10   6   1       84.14       81.52     17.79 o
 -10   7   1      379.41      412.53     35.68 o
  -9   7   1      162.62      146.84     18.76 o
  -8   7   1      442.81      441.15     25.85 o
  -7   7   1       78.70       85.10      9.73 o
  -6   7   1     1375.75     1374.40     36.96 o
  -5   7   1        1.09       -2.89      5.23 o
  -4   7   1      297.69      328.39      9.65 o
  -3   7   1     1043.58     1104.27     24.67 o
  -2   7   1       83.87       85.31      5.06 o
  -1   7   1     3859.28     3838.08     63.89 o
   0   7   1     2835.92     2808.70     48.35 o
   1   7   1     3715.53     3763.10     62.59 o
   2   7   1      977.58      951.71     16.32 o
   3   7   1     2078.47     2167.37     32.13 o
   4   7   1     1994.70     2082.02     31.83 o
   5   7   1       14.92       17.47      6.16 o
   6   7   1      204.84      202.23     12.27 o
   7   7   1      323.25      305.03     15.30 o
   8   7   1      214.34      229.20     17.64 o
   9   7   1        5.32       -0.43     13.75 o
  10   7   1      334.09      283.61     24.54 o
  -9   8   1       18.31       20.97     20.76 o
  -8   8   1       28.03       20.11     18.10 o
  -7   8   1      175.42      165.61     13.39 o
  -6   8   1      133.54      128.17     11.07 o
  -5   8   1     4569.12     4826.22     76.47 o
  -4   8   1       32.00       36.25      5.57 o
  -3   8   1     3447.24     3632.54     66.18 o
  -2   8   1     1907.69     1977.49     40.42 o
  -1   8   1     4591.56     4729.99     78.95 o
   0   8   1      379.02      393.06     10.57 o
   1   8   1      303.34      316.17     10.18 o
   2   8   1     1230.80     1276.42     26.00 o
   3   8   1     1159.93     1248.34     20.24 o
   4   8   1      266.99      251.72      7.37 o
   5   8   1       16.41       32.19      6.07 o
   6   8   1        8.53       12.67      7.13 o
   7   8   1      294.78      247.12     21.30 o
   8   8   1       56.19       43.57     19.65 o
   9   8   1      127.56      120.20     19.44 o
  -8   9   1      310.87      289.07     23.06 o
  -7   9   1     1381.84     1396.77     61.38 o
  -6   9   1      270.87      256.02     13.55 o
  -5   9   1     1185.05     1136.93     35.02 o
  -4   9   1        1.63        1.85      3.09 o
  -3   9   1       42.57       45.57      4.58 o
  -2   9   1        3.86        6.32      4.98 o
  -1   9   1      261.96      237.68     22.46 o
   0   9   1      661.57      659.12     24.30 o
   1   9   1       48.09       42.76     14.14 o
   2   9   1      926.77     1017.40     35.54 o
   3   9   1      320.35      335.94     12.21 o
   4   9   1     1064.46     1053.07     27.84 o
   5   9   1     2175.77     2200.70     54.27 o
   6   9   1      256.55      244.49     27.13 o
   7   9   1     1776.47     1856.92     95.09 o
  -6  10   1      674.52      633.58     61.25 o
  -5  10   1      351.71      349.90     21.37 o
  -4  10   1      109.52      145.36     43.43 o
  -3  10   1        7.52       11.50     19.56 o
  -2  10   1     2145.03     2325.65     85.07 o
  -1  10   1      426.04      412.25     23.34 o
   0  10   1     4791.43     5167.04    120.35 o
   1  10   1       16.54        5.91     13.44 o
   2  10   1      956.77     1060.63     96.65 o
   3  10   1      159.05      159.87     13.06 o
   4  10   1       14.83       36.80      9.72 o
   5  10   1       79.42       96.32     16.54 o
   6  10   1      209.53      192.08     20.84 o
  -3  11   1      131.24      146.74     28.34 o
  -2  11   1      965.52      920.21     53.08 o
  -1  11   1       22.22       25.82     14.17 o
   0  11   1      131.66      143.70     16.04 o
   1  11   1      114.19      137.07     14.78 o
   2  11   1      132.65      105.72     22.59 o
   3  11   1      177.55      188.34     39.36 o
 -12   0   2        0.78       41.84     31.22 o
 -10   0   2      556.87      549.23     26.85 o
  -8   0   2     4220.67     4459.78    106.33 o
  -6   0   2    29847.55    31811.81    718.16 o
  -4   0   2    12782.84    12922.24    252.54 o
  -2   0   2    11187.06     8597.52    213.06 o
   0   0   2    24762.04       -5.43      3.62 o
   2   0   2    13909.34    12963.43    217.94 o
   4   0   2        3.09        0.34      4.73 o
   6   0   2     1757.35     1773.93     37.67 o
   8   0   2        0.27       11.50      8.32 o
  10   0   2       94.65      106.38     13.28 o
  12   0   2     1147.20     1200.64     67.57 o
 -13   1   2      270.97      265.72     41.52 o
 -12   1   2      182.14      171.54     14.87 o
 -11   1   2      241.07      218.71     14.94 o
 -10   1   2      388.35      422.63     22.40 o
  -9   1   2      163.14      174.88      9.98 o
  -8   1   2      317.91      323.72     10.92 o
  -7   1   2      299.77      303.89     10.25 o
  -6   1   2      104.19      133.24      8.90 o
  -5   1   2      588.93      588.25     13.76 o
  -4   1   2       73.15      120.11      5.19 o
  -3   1   2       70.90       77.77      5.26 o
  -2   1   2      639.85      477.54     12.03 o
  -1   1   2     7975.05     7932.15    110.17 o
   0   1   2      202.61      220.19      4.80 o
   1   1   2      394.86      378.22      6.26 o
   2   1   2    15348.20    14541.26    172.34 o
   3   1   2     2853.65     2829.91     35.56 o
   4   1   2     3267.74     3266.80     43.66 o
   5   1   2     3877.26     3853.78     51.10 o
   6   1   2       49.07       36.05      5.01 o
   7   1   2     5260.87     5524.20     76.94 o
   8   1   2      467.11      468.35     13.30 o
   9   1   2     1685.51     1798.95     35.97 o
  10   1   2      137.57      143.60     10.32 o
  11   1   2       11.48       19.96     10.45 o
  12   1   2       21.80       23.12     20.51 o
 -13   2   2       47.78       35.46     33.48 o
 -12   2   2       36.66       45.81     22.31 o
 -11   2   2      824.21      827.67     32.14 o
 -10   2   2       53.94       37.44      9.31 o
  -9   2   2      418.44      406.76     15.72 o
  -8   2   2       49.57       55.48      6.38 o
  -7   2   2      198.11      207.40      8.41 o
  -6   2   2       18.42       23.21      5.07 o
  -5   2   2    10074.13    10009.37    144.73 o
  -4   2   2       11.68        7.74      3.39 o
  -3   2   2     3468.73     3355.96    120.15 o
  -2   2   2        0.36        0.19      2.36 o
  -1   2   2     3388.44     3399.14     49.97 o
   0   2   2      469.93      475.91      7.55 o
   1   2   2    12765.97    12294.71    146.57 o
   2   2   2      596.58      676.89      9.80 o
   3   2   2    12957.15    12822.15    153.25 o
   4   2   2      451.46      421.21      8.63 o
   5   2   2      670.50      689.02     11.54 o
   6   2   2      980.49      999.90     16.77 o
   7   2   2      510.14      532.68     12.71 o
   8   2   2     1604.82     1723.04     32.79 o
   9   2   2      684.38      736.41     19.09 o
  10   2   2      713.45      687.47     22.94 o
  11   2   2      374.08      385.58     22.86 o
  12   2   2      131.82      146.01     23.11 o
 -12   3   2       83.05       37.08     19.49 o
 -11   3   2      288.01      252.42     22.48 o
 -10   3   2      562.77      580.35     21.29 o
  -9   3   2      638.29      662.68     19.32 o
  -8   3   2      781.13      822.53     22.59 o
  -7   3   2     2904.01     3053.08     61.44 o
  -6   3   2        4.58        6.65      5.63 o
  -5   3   2      911.12      946.96     28.64 o
  -4   3   2      658.77      629.23     26.55 o
  -3   3   2      618.26      583.33     28.06 o
  -2   3   2       23.30       42.86      4.06 o
  -1   3   2     2185.04     2176.38     27.63 o
   0   3   2      657.57      595.23      8.82 o
   1   3   2    12963.69    12456.69    148.57 o
   2   3   2     3198.44     3019.84     37.78 o
   3   3   2      370.51      342.65      8.06 o
   4   3   2     9083.96     9349.69    117.66 o
   5   3   2      156.01      191.07      6.21 o
   6   3   2      728.86      771.38     14.77 o
   7   3   2       52.88       54.83      5.44 o
   8   3   2       41.72       49.19      5.35 o
   9   3   2       61.39       56.23      6.96 o
  10   3   2      114.45      100.45      7.76 o
  11   3   2      592.52      588.97     37.10 o
 -12   4   2      378.10      324.36     29.80 o
 -11   4   2       39.82       38.70     15.41 o
 -10   4   2        1.70       24.69     11.64 o
  -9   4   2      503.95      484.51     25.38 o
  -8   4   2     1169.61     1246.57     32.89 o
  -7   4   2      958.15      975.05     25.07 o
  -6   4   2     2599.68     2620.55     51.06 o
  -5   4   2      115.79      120.25      7.68 o
  -4   4   2       40.28       45.80      5.59 o
  -3   4   2     1727.02     1686.65     42.45 o
  -2   4   2     4136.28     4148.50     94.33 o
  -1   4   2     3134.64     3420.75     48.06 o
   0   4   2     6487.42     6677.64     74.96 o
   1   4   2     1023.77     1023.29     15.89 o
   2   4   2       17.74       29.81      5.73 o
   3   4   2     2207.28     2176.93     29.05 o
   4   4   2     5617.99     5838.51     76.90 o
   5   4   2     1085.96     1192.16     20.46 o
   6   4   2     6516.56     6647.96     90.40 o
   7   4   2        4.60        9.50      4.90 o
   8   4   2     2730.69     2887.22     52.67 o
   9   4   2       50.11       31.57      9.05 o
  10   4   2      182.35      182.49     15.06 o
  11   4   2       28.04       42.45     18.50 o
 -12   5   2       58.09       83.25     35.29 o
 -11   5   2        2.41       41.42     19.36 o
 -10   5   2       26.11       31.54     13.41 o
  -9   5   2      323.63      355.21     18.76 o
  -8   5   2      115.11      104.64      9.33 o
  -7   5   2     1738.57     1805.81     39.16 o
  -6   5   2     1020.92     1055.70     24.39 o
  -5   5   2     1037.94     1068.50     28.39 o
  -4   5   2     4620.38     4572.17    134.03 o
  -3   5   2      691.18      714.00     18.79 o
  -2   5   2     2128.60     2084.92     31.81 o
  -1   5   2     4061.28     4148.54     52.31 o
   0   5   2      357.44      419.96      8.56 o
   1   5   2     2243.51     2242.85     28.21 o
   2   5   2     4154.22     4124.80     60.24 o
   3   5   2      776.24      799.97     13.39 o
   4   5   2       35.62       30.68      5.33 o
   5   5   2       19.46       22.62      4.23 o
   6   5   2      112.40      101.92      5.22 o
   7   5   2       21.02       18.87      3.88 o
   8   5   2      812.93      889.11     29.46 o
   9   5   2       56.86       52.19     13.15 o
  10   5   2      586.49      622.49     38.05 o
  11   5   2      635.25      612.11     50.54 o
 -11   6   2     1152.25     1129.25     60.51 o
 -10   6   2      594.21      651.54     53.53 o
  -9   6   2     1835.07     1838.68     68.57 o
  -8   6   2      103.82      112.26     11.31 o
  -7   6   2       55.28       42.36      8.09 o
  -6   6   2      163.63      176.77     10.12 o
  -5   6   2      137.75      122.88      8.40 o
  -4   6   2        1.73        7.80      4.65 o
  -3   6   2     1681.58     1692.67     28.17 o
  -2   6   2       37.39       36.66      4.11 o
  -1   6   2      336.16      334.59      7.83 o
   0   6   2     1407.11     1402.74     23.51 o
   1   6   2     8080.04     8211.43    104.64 o
   2   6   2      937.44      977.05     14.61 o
   3   6   2    13659.69    13910.70    173.72 o
   4   6   2      779.54      807.90     14.55 o
   5   6   2     2513.16     2623.85     36.22 o
   6   6   2      381.08      357.94     11.53 o
   7   6   2        3.89        2.26      7.52 o
   8   6   2       81.49       76.22      9.99 o
   9   6   2      175.88      174.26     18.09 o
  10   6   2       16.96       13.81     15.41 o
 -10   7   2        6.70      -13.88     19.39 o
  -9   7   2      103.98       79.89     32.78 o
  -8   7   2      130.08      130.61     18.84 o
  -7   7   2      671.17      689.21     24.67 o
  -6   7   2     1319.93     1355.25     33.08 o
  -5   7   2       86.74       87.63      7.41 o
  -4   7   2     3894.73     4034.29     58.56 o
  -3   7   2     1049.78     1111.75     22.98 o
  -2   7   2     3764.36     3838.24     76.19 o
  -1   7   2       26.06       33.69      7.62 o
   0   7   2     1840.52     1972.01     36.73 o
   1   7   2      376.37      389.43      9.74 o
   2   7   2       28.65       25.50      4.52 o
   3   7   2      201.88      192.42      5.79 o
   4   7   2      515.14      531.00     13.32 o
   5   7   2     1919.92     1907.83     37.13 o
   6   7   2      158.71      149.81      9.11 o
   7   7   2     1762.28     1829.51     77.88 o
   8   7   2      536.05      508.28     33.30 o
   9   7   2      555.81      589.69     34.16 o
  -9   8   2      137.64      135.17     64.25 o
  -8   8   2     1406.32     1351.11    108.95 o
  -7   8   2       91.75       93.43     10.48 o
  -6   8   2      465.68      453.14     17.12 o
  -5   8   2     1710.91     1816.06     35.73 o
  -4   8   2      506.84      494.76     13.41 o
  -3   8   2      522.52      554.38     13.53 o
  -2   8   2     2841.15     2913.65     58.76 o
  -1   8   2     1508.86     1504.94     38.27 o
   0   8   2     3044.04     3111.71     58.22 o
   1   8   2      163.67      157.50      8.49 o
   2   8   2      300.82      312.62      9.49 o
   3   8   2        6.78        7.83      2.58 o
   4   8   2       26.89       29.66      5.00 o
   5   8   2      240.14      245.47     10.06 o
   6   8   2       13.62        2.20     10.29 o
   7   8   2      307.22      289.13     27.49 o
   8   8   2      179.42      202.38     23.11 o
  -8   9   2      612.63      579.40     87.51 o
  -7   9   2      108.97       85.75     11.80 o
  -6   9   2       37.03       28.32      6.81 o
  -5   9   2       58.39       48.88      7.97 o
  -4   9   2      106.52      102.35     12.30 o
  -3   9   2      122.40      139.10      9.66 o
  -2   9   2       12.37       19.82      5.28 o
  -1   9   2      234.36      269.74     14.13 o
   0   9   2     1473.09     1554.76     36.87 o
   1   9   2      346.35      348.81     12.38 o
   2   9   2     5333.22     5478.60     97.89 o
   3   9   2       19.03       23.66      6.57 o
   4   9   2     3344.82     3514.57     72.15 o
   5   9   2     1321.96     1296.08     43.76 o
   6   9   2      260.37      268.21     24.23 o
   7   9   2      851.64      783.41     41.29 o
  -6  10   2        6.62       -1.70     45.70 o
  -5  10   2     2287.49     2541.86     89.62 o
  -4  10   2      171.82      169.10     14.62 o
  -3  10   2     4168.12     4541.60    170.64 o
  -2  10   2       64.59       59.41      9.89 o
  -1  10   2      655.89      634.46     29.80 o
   0  10   2        0.86        5.34     11.07 o
   1  10   2        6.24        6.20      4.77 o
   2  10   2       16.19        8.25      6.88 o
   3  10   2      397.18      409.44     17.37 o
   4  10   2      226.56      220.20     18.17 o
   5  10   2        9.23        8.20     13.09 o
  -3  11   2       41.34       24.02     24.33 o
  -2  11   2       19.10       16.55     15.86 o
  -1  11   2      557.82      520.12     27.90 o
   0  11   2      583.00      490.80     28.27 o
   1  11   2      499.91      442.32     38.35 o
   2  11   2     1452.44     1476.66     76.49 o
   3  11   2      133.56      119.44     31.67 o
 -13   0   3       21.56       15.99     20.23 o
 -11   0   3      572.57      497.01     32.17 o
  -9   0   3     2502.69     2685.58     76.89 o
  -7   0   3    17702.36    17728.31    422.53 o
  -5   0   3    24242.81    22388.38    660.72 o
  -3   0   3    39461.34    31768.61    748.23 o
  -1   0   3    14970.12    15217.36    253.79 o
   1   0   3      495.26      534.04     12.69 o
   3   0   3        9.48        2.79      4.75 o
   5   0   3     3202.89     3235.40     63.22 o
   7   0   3     2594.49     2780.50     61.31 o
   9   0   3     5901.65     6457.51    156.93 o
  11   0   3     1348.08     1386.89    122.78 o
 -13   1   3       38.42       49.61     19.11 o
 -12   1   3      414.55      401.08     23.50 o
 -11   1   3       25.32       37.59     12.92 o
 -10   1   3      876.27      886.02     25.92 o
  -9   1   3       34.10       21.64      7.64 o
  -8   1   3     1558.00     1550.20     31.52 o
  -7   1   3       33.36       42.73      5.94 o
  -6   1   3      366.91      381.20     10.80 o
  -5   1   3      448.12      437.65     12.48 o
  -4   1   3     1249.55     1181.56     24.35 o
  -3   1   3       39.73       50.22      6.79 o
  -2   1   3     4718.02     4529.18     87.11 o
  -1   1   3    14853.78    14716.76    184.21 o
   0   1   3    21518.66    20768.61    216.14 o
   1   1   3     4379.89     4244.60     50.98 o
   2   1   3    15306.96    14630.24    174.23 o
   3   1   3       57.32       63.51      3.52 o
   4   1   3    16494.70    16245.35    180.54 o
   5   1   3     2142.14     2124.21     28.74 o
   6   1   3     4625.28     4755.40     66.49 o
   7   1   3      584.17      601.98     14.25 o
   8   1   3        7.48        9.35      9.05 o
   9   1   3      121.81      115.62      8.85 o
  10   1   3       64.21       53.92     10.47 o
  11   1   3      175.74      148.72     16.05 o
  12   1   3       62.36       36.85     16.70 o
 -13   2   3       34.08       25.17     16.03 o
 -12   2   3        9.62       37.16     20.10 o
 -11   2   3      149.98      115.50     23.38 o
 -10   2   3        3.92        6.10      7.60 o
  -9   2   3      417.45      412.20     14.25 o
  -8   2   3     2926.26     3073.01     55.30 o
  -7   2   3      807.50      793.85     22.66 o
  -6   2   3      427.75      418.23     22.12 o
  -5   2   3     1504.03     1330.44     31.79 o
  -4   2   3      716.13      681.64     16.77 o
  -3   2   3     4970.88     4323.43    116.27 o
  -2   2   3    11976.39    11059.07    452.10 o
  -1   2   3     7695.31     7949.34     95.95 o
   0   2   3    17414.62    16842.65    185.59 o
   1   2   3     6258.14     5793.23     64.42 o
   2   2   3      808.51      770.66     11.65 o
   3   2   3     6787.83     6745.90     79.29 o
   4   2   3     1894.70     1896.69     25.92 o
   5   2   3     7246.89     7464.84     88.73 o
   6   2   3     2807.15     2882.93     40.80 o
   7   2   3     2865.83     2989.90     44.35 o
   8   2   3      828.73      847.00     18.04 o
   9   2   3      637.83      615.91     17.55 o
  10   2   3      244.57      239.43     13.86 o
  11   2   3      235.37      236.24     18.49 o
 -12   3   3        1.53       -6.68     19.33 o
 -11   3   3       57.23       24.16     14.71 o
 -10   3   3      123.99      126.25      9.75 o
  -9   3   3       38.79       39.01      5.84 o
  -8   3   3      467.13      478.95     14.37 o
  -7   3   3      257.57      236.23     11.01 o
  -6   3   3     6001.38     5934.20    117.15 o
  -5   3   3        1.42        1.72      2.88 o
  -4   3   3    12195.44    11214.93    349.84 o
  -3   3   3      159.78      140.94      6.47 o
  -2   3   3    22796.95    21845.01    302.36 o
  -1   3   3     3487.74     3475.89     44.52 o
   0   3   3     1988.85     1961.93     26.95 o
   1   3   3    12299.16    12662.86    143.28 o
   2   3   3     3679.52     3811.09     46.65 o
   3   3   3       81.96       95.42      4.22 o
   4   3   3     1302.42     1290.12     18.68 o
   5   3   3      965.95     1019.18     18.00 o
   6   3   3     2156.96     2249.35     37.04 o
   7   3   3      741.29      802.55     17.58 o
   8   3   3     3634.22     3955.25     66.96 o
   9   3   3       12.15        7.54      7.77 o
  10   3   3     1853.52     1940.61     86.43 o
  11   3   3       39.19       29.41     22.72 o
 -12   4   3      108.09      107.88     23.83 o
 -11   4   3     1193.53     1149.91     77.06 o
 -10   4   3      127.42      106.70     14.79 o
  -9   4   3     1781.62     1809.62     50.86 o
  -8   4   3       36.90       36.52      8.88 o
  -7   4   3        4.43        5.81      8.48 o
  -6   4   3      668.18      643.54     17.28 o
  -5   4   3     1194.71     1215.73     48.00 o
  -4   4   3      861.30      912.01     25.78 o
  -3   4   3      563.99      566.59     10.42 o
  -2   4   3      241.57      255.45      5.70 o
  -1   4   3     5042.56     5199.47     64.42 o
   0   4   3     1607.50     1630.89     19.51 o
   1   4   3    21830.62    21899.48    240.95 o
   2   4   3      614.51      640.86     10.80 o
   3   4   3    15312.35    14987.25    170.73 o
   4   4   3      347.58      383.46      8.56 o
   5   4   3     5623.49     5641.21     72.90 o
   6   4   3       10.80        8.83      5.45 o
   7   4   3      388.27      404.18     11.87 o
   8   4   3        7.68       11.04      6.17 o
   9   4   3       21.82       13.46      8.07 o
  10   4   3       28.89       25.52     16.59 o
  11   4   3        6.19       29.31     18.40 o
 -12   5   3        0.81       16.56     17.85 o
 -11   5   3       31.89       15.03     14.18 o
 -10   5   3       94.66       72.30     16.50 o
  -9   5   3      276.08      264.35     17.59 o
  -8   5   3       48.44       53.18      8.78 o
  -7   5   3     1147.21     1202.36     34.81 o
  -6   5   3     3519.57     3616.28     67.65 o
  -5   5   3      520.23      487.77     13.49 o
  -4   5   3     8087.16     7477.98    218.00 o
  -3   5   3        3.78        8.00      3.09 o
  -2   5   3     5317.40     5138.28     62.10 o
  -1   5   3     5628.71     5698.43     77.87 o
   0   5   3     2771.13     2811.31     37.45 o
   1   5   3      145.26      131.76      4.82 o
   2   5   3      334.42      319.46      8.98 o
   3   5   3       15.80       12.14      3.60 o
   4   5   3      427.39      454.61     12.69 o
   5   5   3     1849.00     1893.26     29.34 o
   6   5   3     1333.95     1393.35     24.88 o
   7   5   3     1251.83     1346.67     26.94 o
   8   5   3     3004.67     3243.99     60.24 o
   9   5   3       67.47       60.67      9.13 o
  10   5   3     1583.83     1550.72     78.13 o
 -11   6   3       40.71        1.25     17.95 o
 -10   6   3       65.50       62.08     17.79 o
  -9   6   3      112.44      106.63     14.50 o
  -8   6   3      115.52      112.29     10.75 o
  -7   6   3      864.98      908.69     29.74 o
  -6   6   3      870.04      893.42     23.34 o
  -5   6   3     1113.08     1142.99     41.59 o
  -4   6   3      315.62      321.53     14.30 o
  -3   6   3     4548.04     4432.60    110.59 o
  -2   6   3     6558.82     6612.17     95.13 o
  -1   6   3     3083.54     3155.95     48.27 o
   0   6   3    11786.54    11962.37    149.41 o
   1   6   3     2948.96     2966.98     45.59 o
   2   6   3     1139.22     1155.78     18.59 o
   3   6   3     2221.48     2199.46     37.74 o
   4   6   3      587.93      617.54     12.83 o
   5   6   3     1023.38     1056.11     20.33 o
   6   6   3     1540.26     1606.69     31.19 o
   7   6   3      484.52      517.11     14.84 o
   8   6   3        8.04       34.16     11.40 o
   9   6   3      533.68      558.83     27.45 o
  10   6   3        9.90      -10.10     21.89 o
 -10   7   3      706.22      735.91     41.87 o
  -9   7   3      465.65      442.72     29.75 o
  -8   7   3      130.61      121.72     15.16 o
  -7   7   3     1291.74     1198.16     34.09 o
  -6   7   3      201.58      210.55     10.29 o
  -5   7   3     1075.92     1111.27     23.48 o
  -4   7   3      240.97      251.15      7.11 o
  -3   7   3      268.96      276.06     11.28 o
  -2   7   3       73.99       66.63      5.56 o
  -1   7   3      864.55      847.29     18.68 o
   0   7   3     2749.71     2836.54     46.85 o
   1   7   3     1427.16     1485.48     27.49 o
   2   7   3     5614.15     5855.45     79.92 o
   3   7   3      203.47      185.95      6.02 o
   4   7   3     3340.55     3497.56     52.11 o
   5   7   3     1022.33     1027.49     19.30 o
   6   7   3      968.82      944.07     26.60 o
   7   7   3      509.64      504.35     24.47 o
   8   7   3        7.76        6.64     12.15 o
   9   7   3      187.29      171.42     24.41 o
  -9   8   3        3.09      -18.32     13.97 o
  -8   8   3      450.10      422.83     26.87 o
  -7   8   3       65.29       62.68     10.23 o
  -6   8   3       37.85       49.57      6.74 o
  -5   8   3     5067.37     5325.76     93.25 o
  -4   8   3      479.81      493.65     14.34 o
  -3   8   3     3771.80     3768.91     84.49 o
  -2   8   3       16.80       23.46      5.37 o
  -1   8   3      496.30      486.49     13.44 o
   0   8   3      155.29      130.40     10.25 o
   1   8   3       30.73       14.57      6.29 o
   2   8   3       77.21      104.63      9.53 o
   3   8   3      148.04      139.51      7.52 o
   4   8   3      210.67      185.14      7.16 o
   5   8   3        2.99       -2.49      4.34 o
   6   8   3       67.08       55.68     12.77 o
   7   8   3     1607.62     1682.52     67.82 o
   8   8   3       29.25       40.32     14.02 o
  -8   9   3      141.92      133.79     16.63 o
  -7   9   3       95.97       82.20     12.53 o
  -6   9   3        2.13        9.48      6.25 o
  -5   9   3        2.25        7.60     11.48 o
  -4   9   3        1.53        4.51      6.22 o
  -3   9   3      948.29      992.99     27.10 o
  -2   9   3        1.44       -3.56      9.13 o
  -1   9   3     4108.97     4203.02     86.62 o
   0   9   3      784.98      851.37     24.15 o
   1   9   3     2283.97     2320.16     46.59 o
   2   9   3     3736.89     3872.82     76.46 o
   3   9   3        0.17       -0.32      6.89 o
   4   9   3     2028.14     2095.90     77.16 o
   5   9   3      301.01      308.98     23.88 o
   6   9   3      419.47      453.67     25.83 o
   7   9   3      217.51      279.39     44.84 o
  -6  10   3     1336.81     1370.89     58.36 o
  -5  10   3      174.18      194.58     17.06 o
  -4  10   3       25.95       41.64     15.15 o
  -3  10   3       53.15       39.70      7.61 o
  -2  10   3      287.62      260.25     14.06 o
  -1  10   3      352.99      310.04     19.37 o
   0  10   3     1002.54     1046.82     37.19 o
   1  10   3      777.41      815.25     32.52 o
   2  10   3        0.19        4.28      7.44 o
   3  10   3      395.75      345.61     21.55 o
   4  10   3      709.58      720.23     37.47 o
   5  10   3      371.07      348.43     21.92 o
  -3  11   3      406.61      434.87    102.25 o
  -2  11   3      572.24      548.33     41.29 o
  -1  11   3      983.46      983.10     85.83 o
   0  11   3      102.49       98.04     17.18 o
   1  11   3      555.47      513.92     30.06 o
   2  11   3      112.33       99.54     25.34 o
 -12   0   4       82.67       42.32     16.73 o
 -10   0   4     8878.33     9004.36    229.25 o
  -8   0   4    11041.19    10833.46    399.34 o
  -6   0   4    21254.42    18699.57    533.74 o
  -4   0   4     7607.93     7062.36    184.83 o
  -2   0   4      333.26      343.34     11.31 o
   0   0   4       74.52       76.79      4.54 o
   2   0   4    11998.81    11771.16    202.61 o
   4   0   4     8205.80     7972.84    140.65 o
   6   0   4    14699.72    15045.46    236.84 o
   8   0   4     2072.09     2174.04     59.24 o
  10   0   4       50.95       50.50     15.31 o
 -13   1   4      311.40      325.89     27.92 o
 -12   1   4        4.35       -1.76     11.68 o
 -11   1   4      780.44      751.35     29.78 o
 -10   1   4        6.68       10.58      8.84 o
  -9   1   4      238.84      246.01     11.72 o
  -8   1   4      157.95      159.96      9.09 o
  -7   1   4      141.27      164.40     10.59 o
  -6   1   4       31.19       25.02      5.53 o
  -5   1   4     3536.71     3239.56     80.43 o
  -4   1   4     3829.84     3336.49     66.53 o
  -3   1   4    19845.29    17085.21    483.11 o
  -2   1   4      253.82      247.27      7.35 o
  -1   1   4    20923.15    20918.98    243.69 o
   0   1   4      658.60      673.28     10.60 o
   1   1   4    20031.90    19282.69    202.52 o
   2   1   4     4511.29     4198.61     54.02 o
   3   1   4     2671.23     2593.64     36.07 o
   4   1   4     1405.29     1273.44     19.94 o
   5   1   4     1002.78     1085.35     16.67 o
   6   1   4      262.93      267.22      7.53 o
   7   1   4       75.75       82.12      5.91 o
   8   1   4      415.56      408.53     12.83 o
   9   1   4      160.15      175.89      9.46 o
  10   1   4      464.69      450.43     21.35 o
  11   1   4      374.27      372.82     22.91 o
 -13   2   4       29.10        5.04     22.83 o
 -12   2   4      245.10      276.20     24.58 o
 -11   2   4      768.46      735.22     29.96 o
 -10   2   4      561.17      529.54     20.58 o
  -9   2   4       27.27       22.47      6.65 o
  -8   2   4     1093.53     1074.83     23.69 o
  -7   2   4       85.47       88.77      9.24 o
  -6   2   4     3511.76     3185.56     83.57 o
  -5   2   4     6257.07     5561.56     93.83 o
  -4   2   4     6165.92     5389.70    102.25 o
  -3   2   4     4959.01     4376.38    126.82 o
  -2   2   4     7064.68     6768.17     90.43 o
  -1   2   4       71.29       64.51      3.01 o
   0   2   4    10309.43    10238.38    110.17 o
   1   2   4     2692.56     2602.84     33.00 o
   2   2   4    10009.14    10102.17    116.03 o
   3   2   4     4757.51     4568.20     59.30 o
   4   2   4     2971.37     3019.77     42.59 o
   5   2   4     1002.26      991.92     14.74 o
   6   2   4      560.65      554.22     11.95 o
   7   2   4     1326.42     1317.70     23.92 o
   8   2   4      299.21      306.79     11.34 o
   9   2   4      841.80      833.30     24.84 o
  10   2   4       33.56       19.87     10.32 o
  11   2   4      561.82      540.09     36.31 o
 -13   3   4        5.03       10.95     18.36 o
 -12   3   4       71.83       85.03     18.24 o
 -11   3   4      499.60      460.83     39.25 o
 -10   3   4      130.84      121.14     11.57 o
  -9   3   4     3434.13     3575.77     69.98 o
  -8   3   4        9.63       13.15      5.21 o
  -7   3   4     8850.83     8578.48    212.65 o
  -6   3   4       23.66       23.32      5.22 o
  -5   3   4    14178.74    13392.20    252.31 o
  -4   3   4     1050.81      898.00     32.24 o
  -3   3   4     1039.16      959.56     37.87 o
  -2   3   4     4719.99     5300.40     71.01 o
  -1   3   4     2899.83     3216.86     37.68 o
   0   3   4      983.27      941.81     12.91 o
   1   3   4     2333.83     2261.56     27.78 o
   2   3   4     4018.26     3952.87     46.11 o
   3   3   4     6285.74     6049.53     71.69 o
   4   3   4     2511.92     2568.83     37.75 o
   5   3   4     9082.13     9234.22    114.97 o
   6   3   4      140.75      141.61      6.08 o
   7   3   4     3001.81     3206.17     50.57 o
   8   3   4      132.05      132.38      8.62 o
   9   3   4      151.64      158.92     10.83 o
  10   3   4      438.94      393.26     29.74 o
  11   3   4       25.05       35.89     19.91 o
 -12   4   4      486.53      524.08     36.42 o
 -11   4   4       63.75       60.65     15.02 o
 -10   4   4        5.20       -0.83     12.58 o
  -9   4   4       86.50       78.81     15.84 o
  -8   4   4      312.90      302.50     13.75 o
  -7   4   4       37.85       49.91      8.64 o
  -6   4   4       16.62       16.47      6.57 o
  -5   4   4       46.61       50.52      6.27 o
  -4   4   4     6758.92     6610.54    101.05 o
  -3   4   4       50.34       51.70      3.48 o
  -2   4   4    24397.45    24397.86    350.36 o
  -1   4   4      125.93      126.07      4.45 o
   0   4   4    16007.79    15454.79    182.92 o
   1   4   4     2020.78     2118.13     27.99 o
   2   4   4     3631.69     3499.20     44.92 o
   3   4   4       42.14       42.31      3.83 o
   4   4   4       86.60       82.54      5.10 o
   5   4   4      128.79      118.70      8.95 o
   6   4   4      559.30      577.16     13.82 o
   7   4   4        2.98       16.51      5.78 o
   8   4   4       31.45       39.23      7.42 o
   9   4   4       24.84       23.52     14.43 o
  10   4   4       60.97       77.77     26.22 o
 -12   5   4       73.26      103.23     26.68 o
 -11   5   4      142.56      130.16     27.27 o
 -10   5   4       88.22      103.58     15.55 o
  -9   5   4     2296.08     2335.17    109.71 o
  -8   5   4       21.64       13.79     13.05 o
  -7   5   4     4755.92     4732.89    170.61 o
  -6   5   4      393.82      356.54     17.34 o
  -5   5   4     3427.42     3036.80     74.47 o
  -4   5   4     4148.51     4068.42     70.10 o
  -3   5   4     1727.16     1712.75     26.58 o
  -2   5   4      115.83      106.38      5.53 o
  -1   5   4      194.79      180.85      7.14 o
   0   5   4       66.23       91.66      4.92 o
   1   5   4      759.59      785.23     12.92 o
   2   5   4     1355.31     1425.45     22.67 o
   3   5   4     3218.38     3345.91     46.96 o
   4   5   4      901.10      920.59     16.55 o
   5   5   4     5975.99     6318.59     90.18 o
   6   5   4      849.40      870.17     19.34 o
   7   5   4     2347.95     2500.57     52.10 o
   8   5   4     1654.12     1686.06     38.53 o
   9   5   4       33.51       19.84     16.68 o
  10   5   4      105.42      136.66     19.59 o
 -11   6   4      126.77      121.21     17.65 o
 -10   6   4      622.16      692.26     39.17 o
  -9   6   4      394.62      374.95     32.36 o
  -8   6   4     1126.48     1160.29     34.56 o
  -7   6   4      129.79      118.19      9.67 o
  -6   6   4     3479.09     3473.74    134.96 o
  -5   6   4     2057.24     2024.79     41.43 o
  -4   6   4     2304.35     2243.73     54.95 o
  -3   6   4     3053.73     3143.94     46.60 o
  -2   6   4     2540.80     2577.28     41.01 o
  -1   6   4      217.99      200.24     10.94 o
   0   6   4     2033.98     2084.45     31.87 o
   1   6   4     3815.06     3753.50     82.90 o
   2   6   4     1439.83     1466.58     30.10 o
   3   6   4     5036.73     5058.05     67.12 o
   4   6   4     1224.62     1247.30     21.78 o
   5   6   4      358.67      359.55     11.50 o
   6   6   4     1031.34     1032.61     25.45 o
   7   6   4       10.10        8.61      6.48 o
   8   6   4      290.21      339.69     20.68 o
   9   6   4      105.52      102.30     21.30 o
 -10   7   4      132.55      121.46     20.74 o
  -9   7   4        8.56       10.08     15.74 o
  -8   7   4       16.44       11.05      8.61 o
  -7   7   4      211.27      176.42     11.58 o
  -6   7   4      125.93      121.96      8.34 o
  -5   7   4      153.06      152.04      8.02 o
  -4   7   4     2436.31     2375.31     67.61 o
  -3   7   4     3595.70     3622.22     60.14 o
  -2   7   4     2474.06     2540.27     40.97 o
  -1   7   4     6346.33     6575.18     99.64 o
   0   7   4       27.91       24.15      5.95 o
   1   7   4     2753.67     2879.51     48.60 o
   2   7   4      633.53      646.32     14.83 o
   3   7   4      256.65      251.85      8.69 o
   4   7   4      172.24      173.59      6.80 o
   5   7   4      201.25      202.56     22.79 o
   6   7   4        3.02        0.60      4.78 o
   7   7   4      313.04      283.39     19.56 o
   8   7   4      492.85      493.03     30.32 o
  -9   8   4       73.28       59.56     18.10 o
  -8   8   4     3148.88     3137.67    187.14 o
  -7   8   4        1.00        3.55      8.69 o
  -6   8   4     1968.31     1898.13     52.33 o
  -5   8   4      458.00      475.20     29.69 o
  -4   8   4      224.60      213.29     10.43 o
  -3   8   4      533.58      445.69     22.05 o
  -2   8   4       13.97       19.79      5.39 o
  -1   8   4       17.28       13.22      5.86 o
   0   8   4      140.09      146.29      8.46 o
   1   8   4        6.77        5.22      5.40 o
   2   8   4       46.09       47.37      6.38 o
   3   8   4       54.47       57.91      7.70 o
   4   8   4     3750.37     3862.96     62.10 o
   5   8   4       47.89       42.89      9.56 o
   6   8   4     2011.82     2015.84     83.06 o
   7   8   4      236.48      210.01     20.24 o
  -8   9   4        5.03       24.08     12.22 o
  -7   9   4       33.94       37.78     11.51 o
  -6   9   4      212.96      199.56     17.89 o
  -5   9   4       45.62       46.69     14.50 o
  -4   9   4      967.48      968.17     26.83 o
  -3   9   4     1378.16     1507.92     37.24 o
  -2   9   4      131.76      132.59      9.58 o
  -1   9   4     4266.38     4261.20     85.83 o
   0   9   4      892.73      879.50     22.74 o
   1   9   4     1832.36     1860.62     46.69 o
   2   9   4     1906.09     1963.66     66.23 o
   3   9   4      220.00      221.86     12.49 o
   4   9   4     1224.35     1357.58     43.63 o
   5   9   4        3.13       13.98     13.71 o
   6   9   4       15.07        1.51     15.38 o
  -6  10   4       38.49       26.69     14.53 o
  -5  10   4      806.99      860.84     40.59 o
  -4  10   4      400.11      410.37     24.57 o
  -3  10   4     1450.28     1530.27     50.37 o
  -2  10   4      860.54      927.96     35.09 o
  -1  10   4       52.53       73.57     16.67 o
   0  10   4      334.88      317.04     15.02 o
   1  10   4      338.07      324.62     18.11 o
   2  10   4      201.66      187.94     14.05 o
   3  10   4      489.75      456.67     27.00 o
   4  10   4        2.57        9.00     11.80 o
  -3  11   4       17.65      -22.12    101.80 o
  -2  11   4       26.35       43.54     33.93 o
  -1  11   4      167.75      131.63     17.39 o
   0  11   4      199.61      209.60     21.43 o
   1  11   4       61.11      100.59     24.40 o
 -13   0   5     2607.78     2421.05    281.41 o
 -11   0   5     1792.54     1689.99    249.74 o
  -9   0   5     3325.14     3187.02    159.30 o
  -7   0   5      356.03      373.00     28.96 o
  -5   0   5     1377.21     1301.12     45.72 o
  -3   0   5     1036.50     1114.93     36.11 o
  -1   0   5     3934.81     4113.58     75.83 o
   1   0   5     6153.88     5768.12     93.46 o
   3   0   5    17728.25    17655.96    299.84 o
   5   0   5      244.53      230.44     16.89 o
   7   0   5     1118.51     1104.09     33.75 o
   9   0   5      976.33     1015.76     56.40 o
  11   0   5       58.67       35.91     20.36 o
 -13   1   5       10.96       12.85     19.04 o
 -12   1   5        7.39       15.05     12.03 o
 -11   1   5      131.97      103.03     18.42 o
 -10   1   5      102.75       83.68     10.72 o
  -9   1   5       42.78       38.45      7.19 o
  -8   1   5      922.74      887.40     22.23 o
  -7   1   5     1083.54     1050.30     26.71 o
  -6   1   5     4101.47     3744.11     69.88 o
  -5   1   5      353.20      389.37     13.67 o
  -4   1   5     5338.06     4743.22    172.14 o
  -3   1   5     3434.12     3462.69     72.96 o
  -2   1   5     7208.29     7405.21     98.16 o
  -1   1   5     4775.15     4591.76     55.36 o
   0   1   5      460.01      453.15      7.43 o
   1   1   5      832.85      736.64     14.37 o
   2   1   5    11311.44    11464.02    132.25 o
   3   1   5      646.89      711.82     12.79 o
   4   1   5      317.64      279.92      8.31 o
   5   1   5      374.37      362.36      9.44 o
   6   1   5        3.23        2.57      5.30 o
   7   1   5      521.89      529.68     14.81 o
   8   1   5      284.86      281.35      9.47 o
   9   1   5        0.39       -4.88      8.40 o
  10   1   5        1.94       23.35     12.29 o
  11   1   5      741.34      713.35     35.19 o
 -13   2   5       59.32       72.42     18.75 o
 -12   2   5       69.48       71.00     17.67 o
 -11   2   5      135.54      134.97     12.30 o
 -10   2   5      200.31      156.40     12.00 o
  -9   2   5      726.65      665.63     23.61 o
  -8   2   5     2815.88     2594.39     81.39 o
  -7   2   5     1041.78     1027.61     32.53 o
  -6   2   5      842.33      748.90     23.31 o
  -5   2   5      930.49      830.34     21.40 o
  -4   2   5      806.95      825.89     21.83 o
  -3   2   5     2534.26     2618.73     43.01 o
  -2   2   5     4323.63     4383.00     65.42 o
  -1   2   5     2780.51     2890.11     34.40 o
   0   2   5     3545.68     3380.92     41.95 o
   1   2   5        9.62        8.96      3.20 o
   2   2   5      186.26      193.25      6.24 o
   3   2   5      372.73      413.67      9.60 o
   4   2   5     3743.43     3679.11     55.76 o
   5   2   5       68.59       77.18      4.55 o
   6   2   5     1618.02     1567.82     25.62 o
   7   2   5      209.11      212.47      8.04 o
   8   2   5     1203.46     1231.05     26.85 o
   9   2   5       95.08       85.06     10.93 o
  10   2   5        2.05        4.60     12.12 o
  11   2   5      163.23      127.92     20.48 o
 -13   3   5       60.87       17.99     26.24 o
 -12   3   5      624.54      668.29     42.77 o
 -11   3   5       16.19       16.79      9.02 o
 -10   3   5     1797.00     1794.68     62.95 o
  -9   3   5        8.23        3.94      6.19 o
  -8   3   5     2758.18     2677.98     87.20 o
  -7   3   5      231.24      190.51     13.42 o
  -6   3   5        1.31        7.29      5.33 o
  -5   3   5      343.36      378.90     10.57 o
  -4   3   5       86.39      118.83      6.91 o
  -3   3   5     4222.31     4112.03     64.49 o
  -2   3   5        2.79        8.48      3.75 o
  -1   3   5     6408.63     6524.64     72.81 o
   0   3   5     2467.31     2438.44     29.06 o
   1   3   5     3712.40     3875.01     47.45 o
   2   3   5     7879.74     7525.12     89.29 o
   3   3   5      237.46      248.79      6.80 o
   4   3   5     1195.31     1194.46     21.15 o
   5   3   5      240.92      256.74      9.53 o
   6   3   5      360.15      347.79     10.11 o
   7   3   5      551.55      547.72     14.87 o
   8   3   5      514.96      554.87     17.88 o
   9   3   5      223.47      205.09     15.33 o
  10   3   5      590.56      630.00     39.26 o
 -12   4   5        0.89       24.71     22.16 o
 -11   4   5       94.84       70.97     16.20 o
 -10   4   5        4.29        5.02     12.01 o
  -9   4   5        1.04        8.43     11.97 o
  -8   4   5      148.27      153.42     10.47 o
  -7   4   5     2275.50     2280.13     46.25 o
  -6   4   5      182.75      176.63      8.15 o
  -5   4   5     8297.74     7872.97    180.39 o
  -4   4   5     1245.42     1173.29     28.83 o
  -3   4   5     4653.57     4555.66     70.31 o
  -2   4   5     3544.73     3719.40     49.68 o
  -1   4   5       78.34       71.09      4.66 o
   0   4   5      165.35      134.53      4.48 o
   1   4   5     4390.83     4286.82     49.94 o
   2   4   5      509.05      493.83      9.51 o
   3   4   5     5311.90     5346.72     63.58 o
   4   4   5      131.69      126.83      6.02 o
   5   4   5      753.14      767.24     16.63 o
   6   4   5       18.04        8.73      4.95 o
   7   4   5       72.68       75.15      7.99 o
   8   4   5      111.88      116.62     11.25 o
   9   4   5      436.51      426.21     25.86 o
  10   4   5      395.89      286.74     30.76 o
 -12   5   5      537.94      503.75     47.50 o
 -11   5   5       77.24       77.00     23.69 o
 -10   5   5      898.94      796.22     37.69 o
  -9   5   5      526.35      508.81     24.11 o
  -8   5   5      487.48      467.20     23.46 o
  -7   5   5     2040.89     2066.22     60.86 o
  -6   5   5       82.90       89.00      5.12 o
  -5   5   5       13.02       13.54      4.04 o
  -4   5   5      178.82      184.43      6.88 o
  -3   5   5       11.89       16.72      3.05 o
  -2   5   5        4.07        9.68      2.88 o
  -1   5   5      956.43      980.62     17.53 o
   0   5   5     1652.08     1689.81     24.87 o
   1   5   5       35.80       44.99      3.94 o
   2   5   5     4311.00     4317.02     63.92 o
   3   5   5     3709.24     3815.65     49.83 o
   4   5   5      772.20      803.00     15.72 o
   5   5   5     2832.02     2889.63     45.33 o
   6   5   5      616.64      594.09     16.50 o
   7   5   5      199.97      197.77     14.84 o
   8   5   5     1393.31     1447.39     46.39 o
   9   5   5      187.10      174.27     23.30 o
 -11   6   5      212.94      193.04     24.53 o
 -10   6   5       54.25       53.54     16.37 o
  -9   6   5      797.91      712.26     47.93 o
  -8   6   5      471.98      431.70     27.15 o
  -7   6   5      404.24      351.33     15.16 o
  -6   6   5      138.55      124.32      8.68 o
  -5   6   5      427.08      412.21     11.24 o
  -4   6   5     2691.11     2644.08     53.78 o
  -3   6   5      180.47      177.17      5.33 o
  -2   6   5     7499.96     7665.85    125.95 o
  -1   6   5      140.70      156.66      6.33 o
   0   6   5     7087.26     7147.54    129.66 o
   1   6   5      322.43      337.07     11.11 o
   2   6   5      570.97      578.03     12.39 o
   3   6   5      362.26      349.44      8.60 o
   4   6   5       87.44       79.92      6.00 o
   5   6   5        2.18        6.93      5.91 o
   6   6   5       91.77       71.84      7.31 o
   7   6   5       19.14       22.25      9.91 o
   8   6   5       89.58       99.42     19.70 o
   9   6   5      188.36      190.17     31.03 o
 -10   7   5       87.93       86.62     20.23 o
  -9   7   5      359.99      330.85     27.38 o
  -8   7   5       12.18       13.28      8.00 o
  -7   7   5     2282.03     2116.68     80.96 o
  -6   7   5     1194.04     1198.98     29.46 o
  -5   7   5     1817.77     1743.14     60.20 o
  -4   7   5     2170.91     2272.22     33.60 o
  -3   7   5        5.92        8.01      5.20 o
  -2   7   5      529.02      580.01     13.66 o
  -1   7   5      186.79      181.63      8.34 o
   0   7   5      174.61      183.34     10.21 o
   1   7   5       20.66       10.78      6.60 o
   2   7   5     2248.12     2374.33     45.28 o
   3   7   5      420.42      418.32     11.50 o
   4   7   5     1568.60     1577.68     30.22 o
   5   7   5     2165.95     2154.22     49.23 o
   6   7   5       35.33       30.85      9.42 o
   7   7   5     1016.11     1021.86     48.01 o
   8   7   5      159.13      148.20     22.55 o
  -9   8   5      253.81      297.88     30.96 o
  -8   8   5      659.76      624.75     31.33 o
  -7   8   5        1.39       -7.62     10.25 o
  -6   8   5      487.73      439.77     21.68 o
  -5   8   5       27.36       26.37      4.53 o
  -4   8   5       44.34       38.18      5.59 o
  -3   8   5       14.54       17.68      6.82 o
  -2   8   5      137.84      147.19      7.88 o
  -1   8   5       21.09       16.92      6.28 o
   0   8   5      536.22      577.97     17.33 o
   1   8   5     3606.59     3692.86     68.20 o
   2   8   5      591.26      588.54     17.28 o
   3   8   5     1394.81     1381.47     25.82 o
   4   8   5      848.22      827.77     22.63 o
   5   8   5        3.17        7.10      7.22 o
   6   8   5      254.93      275.15     21.86 o
   7   8   5      468.32      458.81     38.52 o
  -8   9   5        9.98        1.09     10.84 o
  -7   9   5       79.08       47.36     12.94 o
  -6   9   5      808.82      823.07     82.34 o
  -5   9   5      271.19      279.45     19.85 o
  -4   9   5     2096.36     2230.90     53.01 o
  -3   9   5     2820.34     2925.88     84.31 o
  -2   9   5      418.99      427.43     16.00 o
  -1   9   5     3508.27     3499.95     81.12 o
   0   9   5       31.50       43.54      8.21 o
   1   9   5     1817.23     1872.06     79.28 o
   2   9   5      298.44      317.25     32.97 o
   3   9   5       62.26       64.00     15.34 o
   4   9   5      990.50      966.02     44.81 o
   5   9   5        7.75        4.00     13.71 o
  -6  10   5     1012.30     1099.10     81.55 o
  -5  10   5      250.55      282.45     23.15 o
  -4  10   5       39.07       45.72     14.49 o
  -3  10   5       40.80       50.04      9.92 o
  -2  10   5      100.43       93.19     16.32 o
  -1  10   5        7.40       12.35     14.37 o
   0  10   5       58.53       38.06     18.69 o
   1  10   5      155.67      157.80     15.53 o
   2  10   5      564.67      594.51     26.03 o
   3  10   5      248.31      239.62     24.09 o
 -12   0   6       26.03        4.31     13.10 o
 -10   0   6      714.49      664.54     49.78 o
  -8   0   6     2611.78     2764.61     89.31 o
  -6   0   6     1682.02     1785.94     71.94 o
  -4   0   6       12.94       18.52      9.95 o
  -2   0   6       18.57       53.50      7.09 o
   0   0   6     6857.07     7279.95    114.61 o
   2   0   6     2941.73     2923.88     51.16 o
   4   0   6    11030.35    10801.39    193.71 o
   6   0   6     8013.57     8240.76    168.79 o
   8   0   6     1148.93     1130.58     38.68 o
  10   0   6      249.92      285.48     32.33 o
 -13   1   6      120.63      144.40     33.18 o
 -12   1   6        4.64       16.01     12.64 o
 -11   1   6       99.84       75.14     11.87 o
 -10   1   6      257.96      255.11     20.85 o
  -9   1   6      216.87      206.95     11.82 o
  -8   1   6      224.07      227.21     10.74 o
  -7   1   6       37.01       33.38      8.94 o
  -6   1   6     2497.27     2616.92     57.23 o
  -5   1   6        9.87       12.95      7.88 o
  -4   1   6     4132.10     3857.41    166.51 o
  -3   1   6     6883.58     6864.53    120.12 o
  -2   1   6      137.62      127.01      5.20 o
  -1   1   6    24508.38    25158.11    275.33 o
   0   1   6     2156.46     2208.26     26.24 o
   1   1   6     3214.14     3051.04     39.44 o
   2   1   6      232.71      165.56      5.23 o
   3   1   6     1581.60     1613.46     25.32 o
   4   1   6      200.06      178.64      6.77 o
   5   1   6       10.62        9.68      5.71 o
   6   1   6      350.00      346.50     11.28 o
   7   1   6      419.19      392.55     13.74 o
   8   1   6     2050.27     2078.27     50.14 o
   9   1   6     1439.81     1436.70     46.94 o
  10   1   6      222.73      198.21     18.77 o
 -13   2   6       17.48       49.70     27.50 o
 -12   2   6       29.87       16.17     19.28 o
 -11   2   6      611.72      628.11     67.39 o
 -10   2   6        0.11       11.37     12.72 o
  -9   2   6       92.43       82.54      9.14 o
  -8   2   6      110.07      111.40      9.24 o
  -7   2   6      800.82      782.05     22.21 o
  -6   2   6       37.21       15.37      8.69 o
  -5   2   6     4641.50     4323.31    159.73 o
  -4   2   6      327.91      310.41      9.78 o
  -3   2   6     2784.61     2793.98     41.42 o
  -2   2   6     3542.76     3690.00     52.86 o
  -1   2   6      265.36      257.43      6.18 o
   0   2   6     5797.35     6117.86     72.47 o
   1   2   6     7003.78     6788.08     75.59 o
   2   2   6     3416.68     3430.94     43.21 o
   3   2   6     1366.41     1298.72     20.71 o
   4   2   6     3147.96     3213.65     52.54 o
   5   2   6      797.06      789.03     18.66 o
   6   2   6     1379.80     1314.56     29.56 o
   7   2   6      528.21      532.02     16.83 o
   8   2   6     1107.82     1086.22     34.70 o
   9   2   6     1257.91     1153.48     73.14 o
  10   2   6       77.73       83.87     25.74 o
 -12   3   6        1.97        8.96     16.92 o
 -11   3   6       30.67       23.27     10.12 o
 -10   3   6       66.34       67.24      9.83 o
  -9   3   6      762.32      780.38     32.25 o
  -8   3   6       13.64       12.32      6.14 o
  -7   3   6      485.01      470.89     15.85 o
  -6   3   6     3332.91     3166.13     94.36 o
  -5   3   6     1196.36     1178.56     26.27 o
  -4   3   6     4498.76     4518.20     72.52 o
  -3   3   6       90.36      112.39      5.50 o
  -2   3   6     1968.23     2151.39     32.14 o
  -1   3   6      563.44      561.22      9.63 o
   0   3   6        2.32       -1.13      3.70 o
   1   3   6      538.69      567.05     10.58 o
   2   3   6      801.04      871.33     13.49 o
   3   3   6     5024.16     5031.62     63.97 o
   4   3   6      504.45      512.30     12.42 o
   5   3   6     5092.14     5299.90     85.72 o
   6   3   6     1018.92     1022.14     24.83 o
   7   3   6     3665.28     3796.48     88.32 o
   8   3   6      277.66      262.74     16.66 o
   9   3   6        9.72       11.29     11.84 o
  10   3   6      273.47      239.58     22.52 o
 -12   4   6        0.12       12.16     19.74 o
 -11   4   6       68.23       35.65     13.71 o
 -10   4   6      444.86      411.96     22.01 o
  -9   4   6      131.91      115.15      5.81 o
  -8   4   6      768.03      722.19     27.54 o
  -7   4   6      817.14      826.62     30.21 o
  -6   4   6        2.83       -0.50      5.07 o
  -5   4   6     1881.77     1844.57     32.75 o
  -4   4   6     1923.72     1825.92     34.29 o
  -3   4   6       67.63       53.18      5.68 o
  -2   4   6    10818.90    10737.05    124.01 o
  -1   4   6      352.86      351.42      7.43 o
   0   4   6    12050.92    12141.37    138.13 o
   1   4   6       23.94       23.84      3.75 o
   2   4   6     3488.07     3487.71     43.79 o
   3   4   6       58.08       61.54      4.96 o
   4   4   6       12.24        7.54      5.20 o
   5   4   6      521.10      494.54     13.85 o
   6   4   6      403.26      373.51     14.67 o
   7   4   6      844.25      839.15     29.62 o
   8   4   6      336.36      297.06     29.29 o
   9   4   6       41.76       45.16     20.36 o
 -12   5   6      100.86      115.52     22.65 o
 -11   5   6       10.86       -3.88     16.01 o
 -10   5   6      599.64      564.74     54.07 o
  -9   5   6      187.84      159.45     15.23 o
  -8   5   6       14.94       11.74      8.21 o
  -7   5   6      935.10      866.92     18.49 o
  -6   5   6       75.01       72.03      6.38 o
  -5   5   6      524.21      483.56     12.91 o
  -4   5   6     1107.91     1137.93     24.54 o
  -3   5   6       22.28       27.24      3.78 o
  -2   5   6       24.57       32.39      4.81 o
  -1   5   6      478.56      479.43     14.96 o
   0   5   6     6051.65     6273.21     78.73 o
   1   5   6      365.01      357.22      8.09 o
   2   5   6     2664.00     2597.64     36.99 o
   3   5   6     5342.38     5476.86     71.09 o
   4   5   6       21.24       19.59      5.74 o
   5   5   6     5893.49     6131.03    108.48 o
   6   5   6       21.50       19.26      6.21 o
   7   5   6     1100.25     1106.37     30.87 o
   8   5   6      741.79      765.97     83.07 o
   9   5   6      241.45      258.56     26.96 o
 -11   6   6      102.31       99.56     17.84 o
 -10   6   6       15.34       18.83     20.52 o
  -9   6   6        0.12        8.76     12.15 o
  -8   6   6       22.45       21.62     10.54 o
  -7   6   6     2299.32     2257.51    101.36 o
  -6   6   6      218.29      225.35      7.72 o
  -5   6   6     5464.59     5466.82    128.42 o
  -4   6   6      307.10      313.03      8.71 o
  -3   6   6     4423.66     4486.30     59.63 o
  -2   6   6      257.00      242.70      9.42 o
  -1   6   6       41.79       37.94      3.41 o
   0   6   6      304.28      327.53      8.12 o
   1   6   6       31.86       35.21      3.82 o
   2   6   6      872.02      910.54     18.13 o
   3   6   6      223.23      211.45      7.32 o
   4   6   6      446.94      485.04     16.73 o
   5   6   6        7.66       10.69      7.35 o
   6   6   6     1734.88     1745.87     42.02 o
   7   6   6      968.59      904.71     70.74 o
   8   6   6      417.76      431.59     39.99 o
 -10   7   6      908.81      878.01     62.35 o
  -9   7   6      115.97      138.63     27.98 o
  -8   7   6      466.20      408.73     24.75 o
  -7   7   6       58.78       65.83      8.92 o
  -6   7   6      105.08       94.04      9.58 o
  -5   7   6      118.79      109.36      5.61 o
  -4   7   6      166.52      162.27      6.16 o
  -3   7   6     1381.46     1443.52     30.89 o
  -2   7   6      110.96      101.99      8.01 o
  -1   7   6     4591.50     4691.77    102.38 o
   0   7   6      912.55      971.55     22.20 o
   1   7   6     3358.49     3414.31     63.72 o
   2   7   6     3237.30     3344.60     52.88 o
   3   7   6       16.09       23.83      5.27 o
   4   7   6     1197.59     1234.00     28.38 o
   5   7   6       64.42       59.27      8.11 o
   6   7   6      164.16      179.26     60.63 o
   7   7   6       39.47       27.69     21.26 o
  -9   8   6      132.77      131.34     21.57 o
  -8   8   6      100.06       87.16     13.11 o
  -7   8   6        3.18        0.02      7.37 o
  -6   8   6      170.64      164.71      9.24 o
  -5   8   6       20.17       19.88      3.84 o
  -4   8   6      302.46      276.81     13.32 o
  -3   8   6      351.33      347.99     12.24 o
  -2   8   6     1265.62     1250.50     28.29 o
  -1   8   6      673.67      684.79     18.23 o
   0   8   6       79.31       83.16      9.11 o
   1   8   6      990.64      987.45     25.89 o
   2   8   6      584.45      583.04     19.48 o
   3   8   6      168.58      178.15     12.87 o
   4   8   6     2542.98     2674.26     90.25 o
   5   8   6      159.32      125.06     14.72 o
   6   8   6     2617.80     2974.72    132.76 o
  -7   9   6      394.17      253.36     40.72 o
  -6   9   6     2251.84     2428.56    161.07 o
  -5   9   6       17.92       16.16     13.11 o
  -4   9   6     2616.39     2798.94     73.98 o
  -3   9   6      661.80      691.51     23.25 o
  -2   9   6      839.60      872.18     36.09 o
  -1   9   6     1318.69     1436.04     40.23 o
   0   9   6       25.72       35.87     14.15 o
   1   9   6     2130.70     2288.90     61.87 o
   2   9   6        3.87       -0.17     10.51 o
   3   9   6       10.72       10.83     14.23 o
   4   9   6       39.72       27.03     17.64 o
   5   9   6       38.58       42.70     17.91 o
  -5  10   6      107.72      116.17     15.67 o
  -4  10   6       87.92      106.79     15.02 o
  -3  10   6       14.46        8.14     10.32 o
  -2  10   6      447.34      458.24     39.42 o
  -1  10   6      876.08      912.54     44.27 o
   0  10   6      504.81      499.81     23.25 o
   1  10   6     1497.47     1460.81     52.51 o
   2  10   6       57.83       63.01     12.62 o
   3  10   6     1304.48     1247.80     65.67 o
 -13   0   7      959.31      878.30     80.99 o
 -11   0   7     1752.97     2065.40    327.56 o
  -9   0   7     1225.85     1323.54     51.20 o
  -7   0   7      245.66      249.86     20.15 o
  -5   0   7      931.88      910.18     38.07 o
  -3   0   7       16.52       21.72      7.62 o
  -1   0   7    15076.73    15618.16    270.76 o
   1   0   7    24252.26    24342.35    402.50 o
   3   0   7    17110.97    17226.59    266.15 o
   5   0   7     2780.90     2746.22     65.25 o
   7   0   7      744.96      720.09     29.42 o
   9   0   7        2.72      -17.19     20.81 o
 -13   1   7       36.98       19.11     16.69 o
 -12   1   7        0.44       12.15     12.22 o
 -11   1   7       52.24       47.32     12.54 o
 -10   1   7      150.97      137.17     11.96 o
  -9   1   7      564.65      575.39     18.45 o
  -8   1   7     1219.05     1356.10     31.21 o
  -7   1   7     1062.01     1128.63     31.76 o
  -6   1   7     9038.39     9514.75    266.58 o
  -5   1   7       13.09       13.82      7.20 o
  -4   1   7    16631.27    16103.03    331.17 o
  -3   1   7     2078.69     2091.68     32.89 o
  -2   1   7     2745.55     2616.30     37.27 o
  -1   1   7      427.72      315.32      7.47 o
   0   1   7     3711.82     3866.46     48.83 o
   1   1   7       90.76       79.10      5.37 o
   2   1   7      428.77      409.03      8.51 o
   3   1   7     1646.81     1666.72     25.49 o
   4   1   7     1744.52     1775.91     30.75 o
   5   1   7     4154.35     4247.04     66.36 o
   6   1   7     3748.91     3949.21     66.11 o
   7   1   7      126.51      119.71      8.88 o
   8   1   7     1576.80     1583.39     55.44 o
   9   1   7       40.54       42.38     18.29 o
  10   1   7      336.95      317.51     23.08 o
 -13   2   7       50.60       40.72     32.58 o
 -12   2   7        5.05        0.95     15.79 o
 -11   2   7      312.59      297.97     18.78 o
 -10   2   7      285.75      268.43     14.99 o
  -9   2   7      422.95      416.88     17.08 o
  -8   2   7     1778.86     1875.40     40.22 o
  -7   2   7     1778.35     1940.03     45.67 o
  -6   2   7     1294.59     1367.26     35.59 o
  -5   2   7     5691.62     5365.46    167.44 o
  -4   2   7      321.29      268.64      8.52 o
  -3   2   7     7448.09     7795.32    154.13 o
  -2   2   7     6516.84     6645.19     92.54 o
  -1   2   7     6181.36     6303.11     77.87 o
   0   2   7      808.75      753.16     12.69 o
   1   2   7     6958.33     6912.56     78.40 o
   2   2   7       79.71       85.57      4.46 o
   3   2   7     3283.50     3247.30     46.28 o
   4   2   7     4172.31     4205.95     67.34 o
   5   2   7     2546.66     2641.79     50.63 o
   6   2   7     3583.89     3626.21     67.52 o
   7   2   7      296.66      302.47     16.28 o
   8   2   7      433.69      393.71     22.11 o
   9   2   7      575.17      511.51     32.65 o
 -12   3   7      890.09     1015.81     90.73 o
 -11   3   7       10.79       10.33     13.06 o
 -10   3   7      729.45      739.97     33.32 o
  -9   3   7      914.27      919.75     26.64 o
  -8   3   7     1213.40     1258.94     47.32 o
  -7   3   7     1233.42     1361.57     57.43 o
  -6   3   7      683.06      695.30     25.21 o
  -5   3   7      306.86      294.78     10.36 o
  -4   3   7      583.91      630.56     15.35 o
  -3   3   7      617.31      634.69     13.56 o
  -2   3   7     5796.00     5963.12     84.28 o
  -1   3   7     2254.59     2377.87     32.03 o
   0   3   7    11904.09    11997.17    130.41 o
   1   3   7      642.58      639.84     11.48 o
   2   3   7    10248.78    10345.31    117.54 o
   3   3   7     1934.67     1944.20     28.61 o
   4   3   7     7313.54     7383.76    113.03 o
   5   3   7      331.28      324.58     11.20 o
   6   3   7       71.84       59.14      9.17 o
   7   3   7      321.82      279.95     14.60 o
   8   3   7      217.47      193.53     14.53 o
   9   3   7        5.77       32.86     24.03 o
 -12   4   7       27.50        0.78     24.34 o
 -11   4   7       13.15       16.91     19.56 o
 -10   4   7      123.96      101.29     14.67 o
  -9   4   7      611.97      613.06     24.38 o
  -8   4   7      278.60      284.27     12.44 o
  -7   4   7     3554.64     3579.83     76.35 o
  -6   4   7       36.29       49.38      6.84 o
  -5   4   7     9209.56     8832.34    169.37 o
  -4   4   7       10.45        8.39      4.51 o
  -3   4   7     8963.29     9295.99    173.90 o
  -2   4   7      134.42      129.75      6.98 o
  -1   4   7     2909.94     3064.01     41.40 o
   0   4   7       17.68       14.51      4.09 o
   1   4   7       37.44       27.72      4.21 o
   2   4   7      498.92      500.13     10.20 o
   3   4   7      192.63      187.79      6.73 o
   4   4   7      787.87      770.76     17.41 o
   5   4   7     1386.39     1446.86     31.88 o
   6   4   7      317.49      279.97     14.06 o
   7   4   7     2013.27     2076.37     55.61 o
   8   4   7      172.90      207.39     22.13 o
   9   4   7     1361.70     1432.63     69.90 o
 -11   5   7       38.09       47.54     16.01 o
 -10   5   7      726.68      694.29     50.54 o
  -9   5   7       91.54       87.82     14.67 o
  -8   5   7      539.92      526.51     18.39 o
  -7   5   7      946.40      912.92     29.32 o
  -6   5   7      119.34      124.38      8.78 o
  -5   5   7        0.86        3.85      4.46 o
  -4   5   7      137.25      132.68      7.62 o
  -3   5   7     3215.03     3470.88     57.63 o
  -2   5   7     2966.74     3053.36     46.16 o
  -1   5   7      777.71      758.87     13.88 o
   0   5   7    10594.93    11170.13    134.79 o
   1   5   7      423.93      419.17     10.28 o
   2   5   7     9720.54    10131.14    127.99 o
   3   5   7      396.71      379.81      9.53 o
   4   5   7     1971.61     1980.60     34.86 o
   5   5   7     2933.65     3007.00     61.46 o
   6   5   7      453.69      434.02     16.98 o
   7   5   7       47.29       27.96     10.69 o
   8   5   7        1.54       -2.27     19.03 o
 -11   6   7      177.17      195.16     23.97 o
 -10   6   7      580.39      611.28     39.10 o
  -9   6   7      430.60      439.61     30.95 o
  -8   6   7     1382.85     1421.21     44.61 o
  -7   6   7      505.61      463.13     17.14 o
  -6   6   7      939.19      857.49     21.55 o
  -5   6   7      918.19      836.55     20.86 o
  -4   6   7      309.23      296.99      8.21 o
  -3   6   7     1642.91     1733.24     36.08 o
  -2   6   7      803.50      847.94     20.96 o
  -1   6   7     2672.83     2717.86     43.00 o
   0   6   7     1241.31     1265.12     21.19 o
   1   6   7     1542.41     1653.72     31.65 o
   2   6   7       26.28       19.43      4.87 o
   3   6   7     3714.43     3819.14     54.62 o
   4   6   7     1761.35     1813.28     37.44 o
   5   6   7      929.77      846.94     25.35 o
   6   6   7      865.49      821.43     31.09 o
   7   6   7      569.49      583.89     45.66 o
   8   6   7       60.50      101.35     64.25 o
 -10   7   7       44.42       36.34     17.22 o
  -9   7   7      301.44      261.93     19.33 o
  -8   7   7      543.22      479.82     29.02 o
  -7   7   7      284.46      246.61     13.08 o
  -6   7   7     1695.68     1623.62     36.32 o
  -5   7   7        6.40        5.62      4.87 o
  -4   7   7     3674.30     3750.27     78.82 o
  -3   7   7      408.29      452.62     11.25 o
  -2   7   7     2253.12     2300.49     51.31 o
  -1   7   7     1873.86     2049.40     45.11 o
   0   7   7        4.66        9.08      6.93 o
   1   7   7      248.62      251.50      9.62 o
   2   7   7        0.43       -0.90      7.39 o
   3   7   7       43.95       73.73      8.38 o
   4   7   7      297.79      282.33     12.16 o
   5   7   7      380.54      370.95     33.17 o
   6   7   7      951.19      966.44     63.90 o
   7   7   7      321.36      289.47     39.36 o
  -9   8   7      173.14      170.05     18.61 o
  -8   8   7       22.31       27.95     10.99 o
  -7   8   7      311.25      242.95     16.06 o
  -6   8   7       15.93        9.56      5.39 o
  -5   8   7      213.82      179.42      7.63 o
  -4   8   7       74.52       86.59     12.33 o
  -3   8   7      328.71      304.55     12.87 o
  -2   8   7      208.71      212.80     10.90 o
  -1   8   7     1953.15     2046.55     55.14 o
   0   8   7        9.92        8.01      7.79 o
   1   8   7     4486.23     4554.64    110.98 o
   2   8   7       14.90        2.02     24.79 o
   3   8   7     4168.88     4098.34     97.20 o
   4   8   7      397.48      369.29     24.98 o
   5   8   7      652.50      714.78     46.38 o
   6   8   7       48.07       63.13     24.34 o
  -7   9   7      623.20      526.37     41.87 o
  -6   9   7      901.57      732.46     94.11 o
  -5   9   7       31.23        2.09     18.58 o
  -4   9   7     1543.57     1656.53     58.46 o
  -3   9   7      530.80      561.93     29.78 o
  -2   9   7     2088.66     2013.11     89.47 o
  -1   9   7      271.51      256.19     17.24 o
   0   9   7        4.41        9.72     10.75 o
   1   9   7       12.44        2.95     10.68 o
   2   9   7       16.40       32.83     11.64 o
   3   9   7      467.08      446.44     24.22 o
   4   9   7       42.16       35.31     18.55 o
  -5  10   7      448.27      462.75     34.47 o
  -4  10   7      345.74      328.39     36.70 o
  -3  10   7      317.25      318.64     21.46 o
  -2  10   7      731.77      698.03     30.81 o
  -1  10   7       34.60       36.19     11.54 o
   0  10   7      513.67      459.08     23.38 o
   1  10   7      232.16      247.07     18.41 o
 -12   0   8      333.92      389.78     35.64 o
 -10   0   8       57.92       52.24     16.87 o
  -8   0   8      150.78      140.81     25.79 o
  -6   0   8       83.70       86.66     14.90 o
  -4   0   8    15808.59    16241.72    487.82 o
  -2   0   8    21000.77    21835.84    333.90 o
   0   0   8    10716.17    11100.21    197.30 o
   2   0   8      490.65      501.87     12.13 o
   4   0   8      149.83      178.78     15.89 o
   6   0   8      217.89      196.76     14.27 o
   8   0   8       53.26       31.62     20.65 o
 -13   1   8       37.58       41.44     23.48 o
 -12   1   8       57.35       61.01     15.45 o
 -11   1   8      508.43      581.33     33.30 o
 -10   1   8       42.85       50.44     17.37 o
  -9   1   8     3551.18     4283.65     84.79 o
  -8   1   8      101.07      110.65     13.33 o
  -7   1   8     5089.24     5776.19    126.72 o
  -6   1   8      873.98      831.23     53.06 o
  -5   1   8      241.79      211.35     10.07 o
  -4   1   8      163.07      140.01      7.34 o
  -3   1   8      610.57      646.76     14.12 o
  -2   1   8      189.35      204.77      7.06 o
  -1   1   8        1.75        5.65      3.64 o
   0   1   8     1755.51     1849.44     28.97 o
   1   1   8     1461.74     1483.26     23.09 o
   2   1   8     4692.36     4715.40     58.95 o
   3   1   8     3683.88     3695.89     52.85 o
   4   1   8        1.74        8.27      5.44 o
   5   1   8      905.95      907.45     21.08 o
   6   1   8      435.20      433.31     17.38 o
   7   1   8       51.05       52.32     10.73 o
   8   1   8      985.13      971.59     48.91 o
   9   1   8       42.79       54.87     22.19 o
 -12   2   8      105.80      102.67     20.49 o
 -11   2   8      320.13      323.80     21.27 o
 -10   2   8      750.39      825.00     33.82 o
  -9   2   8      115.22      122.90     13.18 o
  -8   2   8     2224.49     2549.74     60.17 o
  -7   2   8      211.13      226.70     14.95 o
  -6   2   8     2646.17     2725.84     81.65 o
  -5   2   8     2135.01     1963.18     53.17 o
  -4   2   8     2269.74     2356.64     42.95 o
  -3   2   8      151.04      153.28      7.27 o
  -2   2   8     2883.48     3000.23     42.64 o
  -1   2   8       27.50       27.55      4.64 o
   0   2   8     1358.22     1386.86     22.03 o
   1   2   8     9022.20     9170.08    106.34 o
   2   2   8     1445.14     1483.51     21.50 o
   3   2   8     6174.15     6175.75     83.21 o
   4   2   8       14.97       20.41      7.84 o
   5   2   8      302.88      276.80     11.19 o
   6   2   8      329.59      306.14     13.25 o
   7   2   8      874.67      845.86     38.26 o
   8   2   8        6.82        1.04     12.00 o
   9   2   8      891.17      796.32     44.24 o
 -12   3   8      142.59      159.93     20.88 o
 -11   3   8      433.87      455.27     33.80 o
 -10   3   8       94.17       88.24     12.27 o
  -9   3   8      163.72      142.54     14.37 o
  -8   3   8       12.95       15.41      6.73 o
  -7   3   8      325.31      312.90     12.75 o
  -6   3   8     1035.45      949.73     38.10 o
  -5   3   8     4417.24     4219.84    129.27 o
  -4   3   8     2404.21     2520.22     46.28 o
  -3   3   8     9469.49     9743.81    132.91 o
  -2   3   8      719.87      705.60     15.07 o
  -1   3   8     7175.94     7247.98     86.61 o
   0   3   8     1522.69     1583.66     25.84 o
   1   3   8     3722.30     3896.58     49.67 o
   2   3   8       57.94       60.31      5.31 o
   3   3   8      269.66      264.91      8.19 o
   4   3   8      192.95      185.29      8.24 o
   5   3   8      136.42      135.43     13.00 o
   6   3   8      150.64      157.61     14.73 o
   7   3   8       18.26       11.98     10.64 o
   8   3   8     1119.78      984.58     87.75 o
   9   3   8      144.70      118.33     20.47 o
 -12   4   8      245.93      302.50     29.99 o
 -11   4   8        0.59       37.49     21.79 o
 -10   4   8     1426.08     1477.94     50.48 o
  -9   4   8      236.36      249.57     14.47 o
  -8   4   8     3449.93     3749.61    103.89 o
  -7   4   8       88.57      108.53      7.92 o
  -6   4   8     2472.39     2434.69     66.03 o
  -5   4   8      413.74      416.46     12.47 o
  -4   4   8      149.41      159.06      9.62 o
  -3   4   8      148.10      158.76      8.73 o
  -2   4   8      559.44      559.28     13.24 o
  -1   4   8       97.05      113.90      6.21 o
   0   4   8      532.13      514.15     11.04 o
   1   4   8      100.62      109.18      5.27 o
   2   4   8     2050.04     2133.80     31.57 o
   3   4   8     1314.96     1343.33     23.07 o
   4   4   8     2184.10     2230.10     40.27 o
   5   4   8       88.39       80.96     10.74 o
   6   4   8     1157.26     1110.62     32.35 o
   7   4   8      318.33      281.38     19.59 o
   8   4   8       37.93       37.65     17.93 o
 -11   5   8      120.59      158.22     20.84 o
 -10   5   8      305.29      355.88     28.00 o
  -9   5   8       21.53       30.19     11.90 o
  -8   5   8        2.38        6.70      6.31 o
  -7   5   8      145.66      131.63      8.10 o
  -6   5   8      612.29      572.77     18.47 o
  -5   5   8     2460.22     2520.65     83.63 o
  -4   5   8       20.54       19.19      5.81 o
  -3   5   8     7506.86     8087.32    119.87 o
  -2   5   8     1386.91     1424.28     26.92 o
  -1   5   8     5735.14     6204.69     84.49 o
   0   5   8     1261.39     1262.21     21.42 o
   1   5   8      447.73      454.41     11.38 o
   2   5   8     5688.09     5809.51     78.05 o
   3   5   8       11.84       16.71      5.58 o
   4   5   8      150.06      141.24      9.15 o
   5   5   8      171.58      183.31     11.85 o
   6   5   8       12.02        7.25     10.92 o
   7   5   8       20.33       12.11     14.58 o
   8   5   8      132.91      123.97     44.34 o
 -10   6   8      135.38      137.59     19.35 o
  -9   6   8        1.81       10.03     12.32 o
  -8   6   8      360.74      307.99     21.96 o
  -7   6   8      829.25      746.55     23.37 o
  -6   6   8      939.26      861.07     20.60 o
  -5   6   8     1302.68     1292.37     25.43 o
  -4   6   8     1727.07     1843.35     35.52 o
  -3   6   8     2176.92     2271.45     42.91 o
  -2   6   8     1164.07     1261.25     27.84 o
  -1   6   8      250.52      237.42      7.58 o
   0   6   8     2807.54     2872.10     45.70 o
   1   6   8     1239.14     1217.30     22.61 o
   2   6   8      229.54      208.69      7.93 o
   3   6   8      442.52      395.42     15.39 o
   4   6   8      265.55      240.69     12.33 o
   5   6   8       82.49       61.34     12.24 o
   6   6   8        4.05      -15.24     19.18 o
   7   6   8     1375.40     1305.96     76.71 o
 -10   7   8      202.02      173.24     29.10 o
  -9   7   8      678.16      756.56     38.27 o
  -8   7   8       12.25       13.39     14.37 o
  -7   7   8     1398.89     1236.71     57.53 o
  -6   7   8       30.75       20.89      5.22 o
  -5   7   8      373.31      345.16     10.90 o
  -4   7   8      361.93      332.86     11.08 o
  -3   7   8      332.78      302.11      9.02 o
  -2   7   8       86.05       84.63      4.96 o
  -1   7   8       58.07       55.34      4.30 o
   0   7   8      923.72      953.49     23.25 o
   1   7   8      378.99      371.74     12.58 o
   2   7   8     1798.10     1908.28     42.82 o
   3   7   8      957.09      919.61     23.59 o
   4   7   8     1072.57     1025.13     54.46 o
   5   7   8      267.97      255.30     34.99 o
   6   7   8        2.83       20.34     26.92 o
  -8   8   8       74.19       54.12     13.48 o
  -7   8   8       22.24       23.23     10.89 o
  -6   8   8      455.60      415.39     17.91 o
  -5   8   8       31.54       18.61     13.92 o
  -4   8   8     1697.74     1747.65    110.61 o
  -3   8   8      451.90      430.34     16.62 o
  -2   8   8     3625.19     3606.67    119.31 o
  -1   8   8      417.96      412.25     16.69 o
   0   8   8     2572.42     2521.58     72.29 o
   1   8   8     1308.17     1334.06     49.91 o
   2   8   8       36.43       22.05     15.61 o
   3   8   8      327.91      287.53     20.89 o
   4   8   8      601.69      508.30     37.11 o
   5   8   8       53.86       76.12     50.67 o
  -7   9   8      681.06      601.73     45.75 o
  -6   9   8      849.74      852.93    122.16 o
  -5   9   8      794.62      711.45     60.63 o
  -4   9   8      567.89      507.16     31.08 o
  -3   9   8       84.00       85.80     10.77 o
  -2   9   8      275.64      294.84     17.32 o
  -1   9   8       46.91       73.59     10.92 o
   0   9   8       71.01       58.07     15.41 o
   1   9   8       26.95       30.12     11.81 o
   2   9   8       26.68       18.93     11.91 o
   3   9   8      340.72      296.18     19.34 o
  -3  10   8        8.76       10.53     16.20 o
  -2  10   8       65.21       71.06     14.15 o
  -1  10   8      770.76      805.04     34.61 o
   0  10   8       20.29        3.32     34.39 o
 -11   0   9        8.07        9.94     14.16 o
  -9   0   9       93.54      101.33     19.84 o
  -7   0   9     4200.54     4327.96    167.85 o
  -5   0   9     6229.46     6242.25    281.21 o
  -3   0   9     1434.93     1559.50     44.03 o
  -1   0   9     2198.92     2256.43     45.10 o
   1   0   9     2014.89     1963.34     47.29 o
   3   0   9     3263.49     3483.60     77.71 o
   5   0   9      419.97      396.96     17.40 o
   7   0   9      369.69      365.33     30.53 o
 -12   1   9      445.59      529.67     44.67 o
 -11   1   9      173.57      197.12     17.82 o
 -10   1   9      409.05      459.89     23.62 o
  -9   1   9      348.23      422.54     23.04 o
  -8   1   9      180.63      182.48     15.00 o
  -7   1   9       10.41       23.69     10.68 o
  -6   1   9      253.94      214.37     12.43 o
  -5   1   9       12.54        8.01      7.50 o
  -4   1   9     1794.39     1841.64     48.59 o
  -3   1   9      793.78      855.20     18.13 o
  -2   1   9        5.73       17.15      6.75 o
  -1   1   9     1817.91     1886.29     27.12 o
   0   1   9      711.85      708.57     14.79 o
   1   1   9      364.74      392.55     10.64 o
   2   1   9      103.38      109.22      6.36 o
   3   1   9     1077.02     1105.98     21.44 o
   4   1   9     1008.37     1006.47     21.51 o
   5   1   9     2085.05     2012.77     41.42 o
   6   1   9     1446.68     1440.08     41.19 o
   7   1   9       89.16       78.91     15.77 o
   8   1   9      694.72      694.10     49.25 o
 -12   2   9        6.18        3.97     31.06 o
 -11   2   9      236.72      272.38     26.64 o
 -10   2   9      217.14      239.34     17.52 o
  -9   2   9      150.57      171.72     15.03 o
  -8   2   9      554.61      632.16     27.50 o
  -7   2   9       33.64       27.77     12.77 o
  -6   2   9       46.54       50.65      7.55 o
  -5   2   9        4.32        0.35      5.56 o
  -4   2   9      225.96      224.71     10.56 o
  -3   2   9      197.50      201.86      8.67 o
  -2   2   9     7202.36     7518.27    101.37 o
  -1   2   9       44.48       47.67      5.49 o
   0   2   9     3917.72     3889.05     62.28 o
   1   2   9     1325.18     1424.40     22.20 o
   2   2   9        6.33        4.25      4.78 o
   3   2   9      144.09      147.18      8.45 o
   4   2   9     2453.39     2462.91     43.12 o
   5   2   9      642.46      575.57     17.92 o
   6   2   9     1966.86     1994.68     65.70 o
   7   2   9      424.83      393.84     34.55 o
   8   2   9        0.55       23.90     16.64 o
 -12   3   9        2.63       24.17     16.05 o
 -11   3   9       99.24      135.48     31.51 o
 -10   3   9        0.56      -14.36      9.58 o
  -9   3   9      690.41      642.95     32.88 o
  -8   3   9      559.39      527.64     34.45 o
  -7   3   9      934.78      902.72     45.19 o
  -6   3   9     1913.17     1851.67     50.64 o
  -5   3   9      210.81      206.26     12.72 o
  -4   3   9     1228.31     1270.51     25.89 o
  -3   3   9      651.06      700.09     18.98 o
  -2   3   9       51.68       60.11      5.69 o
  -1   3   9       80.44       84.67      6.40 o
   0   3   9     4555.00     4718.02     70.81 o
   1   3   9       56.42       59.28      5.26 o
   2   3   9      451.62      463.35     11.16 o
   3   3   9      686.02      666.42     14.15 o
   4   3   9      305.13      302.76     12.43 o
   5   3   9     2643.76     2619.78     59.28 o
   6   3   9       12.34       24.83     10.61 o
   7   3   9      242.17      206.92     17.43 o
   8   3   9        2.19        2.38     16.46 o
 -12   4   9      189.85      104.06     53.39 o
 -11   4   9      386.15      526.60     37.47 o
 -10   4   9      121.11      159.83     31.86 o
  -9   4   9      164.72      161.27     12.14 o
  -8   4   9      267.12      262.07     20.31 o
  -7   4   9      367.93      365.72     14.31 o
  -6   4   9       60.53       49.30      6.37 o
  -5   4   9     2859.33     2881.10     61.44 o
  -4   4   9       28.97       25.46      5.96 o
  -3   4   9     2128.29     2170.58     39.65 o
  -2   4   9       66.61       73.22      7.65 o
  -1   4   9      763.55      800.22     16.25 o
   0   4   9     2555.30     2600.91     41.18 o
   1   4   9      763.93      728.62     13.84 o
   2   4   9       51.17       45.99      5.91 o
   3   4   9       59.55       67.46      6.39 o
   4   4   9      977.30      937.42     23.88 o
   5   4   9      876.65      880.67     26.26 o
   6   4   9      281.00      237.77     19.43 o
   7   4   9     1774.70     1812.63     77.63 o
 -11   5   9       13.89       22.17     22.75 o
 -10   5   9        1.38       17.03     14.94 o
  -9   5   9      112.86      120.83     13.41 o
  -8   5   9      511.08      495.79     18.96 o
  -7   5   9      317.08      287.35     12.58 o
  -6   5   9     1831.65     1755.53     40.01 o
  -5   5   9     1516.59     1593.95     32.79 o
  -4   5   9      700.68      739.21     18.16 o
  -3   5   9     1039.27     1049.27     22.97 o
  -2   5   9      568.82      556.63     14.63 o
  -1   5   9     4018.52     4180.38     64.03 o
   0   5   9     1280.44     1381.12     26.35 o
   1   5   9       10.08       10.36      6.00 o
   2   5   9     1917.40     2043.88     34.95 o
   3   5   9        9.61        6.25      6.63 o
   4   5   9      514.59      519.80     19.01 o
   5   5   9      210.90      226.85     16.57 o
   6   5   9      101.79       53.33     15.09 o
   7   5   9        2.63        4.87     30.31 o
 -10   6   9      655.91      673.71     36.81 o
  -9   6   9       78.55       74.37     14.03 o
  -8   6   9      666.81      648.12     35.14 o
  -7   6   9      182.44      155.87      9.81 o
  -6   6   9     1193.28     1059.03     30.59 o
  -5   6   9      104.88      103.54      6.94 o
  -4   6   9      165.92      166.21      7.68 o
  -3   6   9      564.67      560.58     15.49 o
  -2   6   9      478.48      462.55     14.96 o
  -1   6   9      282.42      320.20     10.10 o
   0   6   9       17.45        7.63      5.12 o
   1   6   9      126.00      131.27      8.82 o
   2   6   9      652.19      625.45     17.28 o
   3   6   9      388.70      341.23     12.98 o
   4   6   9     3328.71     3358.89    102.70 o
   5   6   9       61.59       56.54     16.06 o
   6   6   9     1349.83     1286.94     75.49 o
  -9   7   9        0.29       16.75     11.06 o
  -8   7   9        1.46        0.29     12.35 o
  -7   7   9       21.50       14.94      9.24 o
  -6   7   9      989.96      937.86     26.35 o
  -5   7   9      398.22      374.76     12.72 o
  -4   7   9      460.36      459.45     15.42 o
  -3   7   9     1310.09     1342.90     51.30 o
  -2   7   9       16.66       14.60      5.44 o
  -1   7   9     2355.85     2448.39     45.16 o
   0   7   9      273.02      253.83     12.37 o
   1   7   9     1394.71     1383.14     33.88 o
   2   7   9        4.33        1.69      8.45 o
   3   7   9        4.20       17.35      8.84 o
   4   7   9       12.20       15.63     14.02 o
   5   7   9        1.90      -19.83     20.55 o
  -8   8   9       87.56       61.74     13.84 o
  -7   8   9      389.96      352.57     23.20 o
  -6   8   9      629.95      614.14     31.20 o
  -5   8   9     1257.48     1338.36     60.77 o
  -4   8   9      574.69      591.92     54.99 o
  -3   8   9      466.02      406.36     32.13 o
  -2   8   9     1209.67     1099.01     77.68 o
  -1   8   9      658.97      632.94     32.32 o
   0   8   9      244.44      268.93     23.30 o
   1   8   9     2567.10     2838.60     99.90 o
   2   8   9      113.26      112.82     13.07 o
   3   8   9      887.67      884.53     47.04 o
   4   8   9      217.50      206.67     30.15 o
  -6   9   9      371.39      284.55     31.44 o
  -5   9   9      211.47      177.60     52.93 o
  -4   9   9      157.36      177.35     34.84 o
  -3   9   9        0.21        2.35     14.26 o
  -2   9   9        3.84       -8.90     13.23 o
  -1   9   9       77.90       78.33     13.73 o
   0   9   9      120.93      166.93     16.43 o
   1   9   9      438.50      383.68     22.86 o
   2   9   9      139.44      108.02     14.24 o
 -12   0  10      175.94      162.94     54.29 o
 -10   0  10      430.10      455.98     35.60 o
  -8   0  10      180.18      145.04     29.86 o
  -6   0  10      295.83      247.55     19.06 o
  -4   0  10     6449.75     6676.15    204.32 o
  -2   0  10     7931.25     8247.02    146.46 o
   0   0  10    10282.92    10987.48    212.79 o
   2   0  10     1491.37     1480.42     41.52 o
   4   0  10      202.51      158.11     13.75 o
   6   0  10      256.67      219.88     37.10 o
   8   0  10      602.45      561.92     72.39 o
 -12   1  10       83.97      150.02     30.43 o
 -11   1  10      452.57      542.25     31.08 o
 -10   1  10        1.77        7.45     11.56 o
  -9   1  10      636.96      668.67     45.86 o
  -8   1  10        6.80       35.24     13.58 o
  -7   1  10     2645.53     2597.50     77.23 o
  -6   1  10      505.89      470.85     18.37 o
  -5   1  10      725.36      690.94     24.83 o
  -4   1  10      279.09      303.98     11.79 o
  -3   1  10      241.41      252.88      9.80 o
  -2   1  10     1465.71     1554.29     24.88 o
  -1   1  10     2296.12     2394.25     33.91 o
   0   1  10     1559.85     1601.83     29.20 o
   1   1  10     4529.73     4695.75     71.55 o
   2   1  10     2096.58     2064.51     34.14 o
   3   1  10     5241.92     5469.61     86.62 o
   4   1  10        3.63       -6.70      6.95 o
   5   1  10     3046.75     3243.91     87.22 o
   6   1  10       59.42       59.72     12.85 o
   7   1  10     1342.30     1231.85     60.05 o
   8   1  10      193.13      190.43     29.32 o
 -12   2  10       31.58       48.76     20.44 o
 -11   2  10      228.51      274.16     22.33 o
 -10   2  10      193.15      214.82     17.66 o
  -9   2  10       61.77       89.19     20.35 o
  -8   2  10      562.94      564.44     31.74 o
  -7   2  10      341.45      314.97     14.68 o
  -6   2  10     1603.10     1465.06     33.26 o
  -5   2  10     3479.88     3675.10     89.18 o
  -4   2  10     1724.62     1887.60     36.00 o
  -3   2  10      438.72      449.94     13.07 o
  -2   2  10     4724.97     5052.48     76.06 o
  -1   2  10      887.69      877.48     18.39 o
   0   2  10     1668.07     1746.44     35.94 o
   1   2  10     4423.76     4617.42     65.70 o
   2   2  10     3133.02     3096.70     46.31 o
   3   2  10     2220.68     2128.16     39.67 o
   4   2  10     2104.11     2078.26     45.18 o
   5   2  10       89.19       78.73     18.42 o
   6   2  10     1097.72     1129.03     79.02 o
   7   2  10      586.79      596.00     67.75 o
 -12   3  10      231.66      258.65     34.83 o
 -11   3  10        0.59       14.63     19.66 o
 -10   3  10      179.57      226.23     17.31 o
  -9   3  10        1.60        5.50      9.81 o
  -8   3  10        0.06       -4.15     10.19 o
  -7   3  10       76.88       64.87      9.38 o
  -6   3  10      424.66      399.00     15.89 o
  -5   3  10      922.93      883.22     22.68 o
  -4   3  10      156.31      150.83      8.32 o
  -3   3  10     8200.83     9001.65    131.15 o
  -2   3  10       25.28       27.55      6.22 o
  -1   3  10     2660.31     2818.76     45.87 o
   0   3  10      978.98      979.97     20.97 o
   1   3  10     2369.58     2507.13     37.85 o
   2   3  10     2829.10     2851.11     42.95 o
   3   3  10      180.72      174.00      8.40 o
   4   3  10       58.79       56.36      9.31 o
   5   3  10      254.41      226.65     18.41 o
   6   3  10      160.72      140.56     16.01 o
   7   3  10      369.97      352.45     28.96 o
 -11   4  10       61.53       71.09     23.62 o
 -10   4  10      558.41      622.52     39.51 o
  -9   4  10        1.39        1.78     12.60 o
  -8   4  10     2478.28     2576.52    100.46 o
  -7   4  10       73.98       78.61      8.46 o
  -6   4  10     2415.72     2368.78     74.19 o
  -5   4  10       72.72       64.73      7.42 o
  -4   4  10       11.14       12.78      6.13 o
  -3   4  10     1829.98     1988.60     38.83 o
  -2   4  10        0.23       -3.04      6.48 o
  -1   4  10       79.28       81.72      6.46 o
   0   4  10      409.36      422.84     11.01 o
   1   4  10     1175.75     1179.59     20.58 o
   2   4  10     4401.57     4659.30     76.17 o
   3   4  10       96.43       77.72      8.72 o
   4   4  10     6098.04     6257.24    122.20 o
   5   4  10        2.98       -4.02     13.12 o
   6   4  10     2513.63     2625.49    144.07 o
   7   4  10       96.19       91.86     23.54 o
 -11   5  10       21.55       -6.07     20.94 o
 -10   5  10      117.92       89.72     16.05 o
  -9   5  10       70.45       72.45     16.07 o
  -8   5  10      609.91      559.72     26.26 o
  -7   5  10      105.15      107.91     16.52 o
  -6   5  10      278.94      271.16     11.85 o
  -5   5  10     2452.86     2543.82     53.66 o
  -4   5  10     1012.22     1109.94     28.65 o
  -3   5  10     3565.51     3898.97     67.96 o
  -2   5  10      643.09      640.76     17.81 o
  -1   5  10     4384.48     4754.08     78.15 o
   0   5  10      237.59      234.88      9.31 o
   1   5  10     1646.11     1753.55     35.01 o
   2   5  10      367.77      369.74     12.15 o
   3   5  10      485.28      487.09     16.37 o
   4   5  10        7.11        5.37     10.80 o
   5   5  10       54.36       33.66     14.83 o
   6   5  10      223.18      203.94     32.63 o
 -10   6  10       15.33        9.79     18.96 o
  -9   6  10      265.99      234.42     20.40 o
  -8   6  10       69.72       42.21     10.60 o
  -7   6  10        6.53        7.11      7.95 o
  -6   6  10       16.38       11.43      7.17 o
  -5   6  10      405.17      384.16     15.78 o
  -4   6  10     1427.17     1580.22     33.14 o
  -3   6  10       11.92        7.74      6.78 o
  -2   6  10     1011.96     1097.95     27.26 o
  -1   6  10     1006.98      984.08     25.71 o
   0   6  10     1767.18     1822.34     38.57 o
   1   6  10     3423.35     3445.33     67.45 o
   2   6  10      647.81      639.41     21.62 o
   3   6  10      857.65      759.43     25.05 o
   4   6  10      570.17      557.40     61.21 o
   5   6  10        9.72       39.93     38.46 o
  -9   7  10      681.03      648.02     47.96 o
  -8   7  10      213.06      164.29     19.74 o
  -7   7  10      434.12      418.73     24.15 o
  -6   7  10      534.58      506.60     26.62 o
  -5   7  10      105.27       96.76      9.46 o
  -4   7  10     1020.62      926.55     55.29 o
  -3   7  10       16.38       18.85      6.68 o
  -2   7  10      440.68      382.39     12.98 o
  -1   7  10      224.82      194.83     10.10 o
   0   7  10       76.12       84.31      8.34 o
   1   7  10      422.87      428.53     18.97 o
   2   7  10       40.14       29.76     10.38 o
   3   7  10     3390.39     3520.80    130.32 o
   4   7  10        6.70        3.57     21.25 o
  -7   8  10      187.91      187.16     16.29 o
  -6   8  10        9.80       -0.06      8.36 o
  -5   8  10      367.95      393.93     27.90 o
  -4   8  10     1813.86     1815.97     93.23 o
  -3   8  10        3.24       18.12     14.64 o
  -2   8  10     3877.32     4248.97    149.58 o
  -1   8  10        4.28       10.86     15.39 o
   0   8  10     1409.20     1494.44     62.32 o
   1   8  10       55.78       70.59     16.46 o
   2   8  10      101.30      108.55     18.69 o
   3   8  10       55.01       22.67     22.17 o
  -4   9  10       86.40       91.25     36.19 o
  -3   9  10        9.64        5.45     14.51 o
  -2   9  10      475.40      460.26     32.52 o
  -1   9  10        0.74      -14.86     13.23 o
   0   9  10      877.42      753.66     42.61 o
 -11   0  11       74.21      106.55     43.43 o
  -9   0  11     1151.83     1430.60    120.35 o
  -7   0  11     4912.71     4822.88    163.35 o
  -5   0  11     5391.93     5835.39    171.45 o
  -3   0  11     8292.01     9201.83    207.07 o
  -1   0  11     1332.49     1422.59     33.59 o
   1   0  11      112.68      102.17     11.50 o
   3   0  11      724.40      701.12     36.45 o
   5   0  11     1183.01     1201.67     93.20 o
   7   0  11     1679.26     1732.83    133.02 o
 -12   1  11      252.20      305.66     24.74 o
 -11   1  11        1.63       21.64     14.98 o
 -10   1  11      966.44     1148.98     58.44 o
  -9   1  11      183.22      224.85     26.34 o
  -8   1  11      333.39      304.04     23.46 o
  -7   1  11       69.11       67.21      9.71 o
  -6   1  11      730.46      658.02     21.80 o
  -5   1  11     1137.37     1163.99     30.05 o
  -4   1  11     2924.99     3145.43     60.25 o
  -3   1  11     1452.91     1522.04     31.86 o
  -2   1  11     4109.21     4471.62     69.84 o
  -1   1  11     1272.72     1284.93     24.51 o
   0   1  11     4825.56     5086.10     85.76 o
   1   1  11      257.68      261.81     11.75 o
   2   1  11     3449.19     3760.63     58.65 o
   3   1  11      376.67      372.64     18.88 o
   4   1  11     1569.25     1521.72     58.18 o
   5   1  11      366.13      397.34     27.50 o
   6   1  11       12.23       29.85     26.85 o
   7   1  11       13.81        1.73     20.88 o
 -12   2  11        5.23       -2.26     23.19 o
 -11   2  11      414.92      471.45     28.42 o
 -10   2  11       78.21      121.64     31.02 o
  -9   2  11      954.49     1042.64     66.38 o
  -8   2  11     1165.48     1206.01     41.55 o
  -7   2  11     1327.28     1219.37     32.43 o
  -6   2  11        6.51        9.96      7.49 o
  -5   2  11     3742.87     3930.97     73.15 o
  -4   2  11     2503.34     2647.54     49.07 o
  -3   2  11     1545.72     1649.72     34.83 o
  -2   2  11     5801.87     6098.86     90.12 o
  -1   2  11     3158.54     3241.26     52.12 o
   0   2  11     1602.49     1562.09     31.69 o
   1   2  11     2271.16     2308.00     40.60 o
   2   2  11      682.49      655.94     16.59 o
   3   2  11     1385.24     1421.69     39.96 o
   4   2  11     1040.30      996.76     41.13 o
   5   2  11      456.18      424.81     34.48 o
   6   2  11      218.09      244.75     23.83 o
   7   2  11      168.85      163.42     28.88 o
 -11   3  11       19.97       49.22     17.40 o
 -10   3  11      409.12      501.31     28.82 o
  -9   3  11      266.65      265.89     16.48 o
  -8   3  11     1187.38     1116.51     40.28 o
  -7   3  11       18.22       13.26      8.54 o
  -6   3  11     4934.04     4993.29    105.01 o
  -5   3  11       84.51       91.08     12.31 o
  -4   3  11     1748.23     1867.92     39.77 o
  -3   3  11      701.14      726.05     19.64 o
  -2   3  11     2650.42     2926.52     51.13 o
  -1   3  11     1483.88     1555.20     30.87 o
   0   3  11      506.24      492.57     13.06 o
   1   3  11      178.87      172.61      9.20 o
   2   3  11      595.60      534.94     15.10 o
   3   3  11      757.27      748.80     28.75 o
   4   3  11      647.29      622.53     27.79 o
   5   3  11      167.17      166.54     21.11 o
   6   3  11     1526.68     1603.16     79.92 o
 -11   4  11      794.49      959.90     49.09 o
 -10   4  11       86.24      108.24     17.95 o
  -9   4  11      667.40      720.73     33.69 o
  -8   4  11        8.23       -4.04      7.97 o
  -7   4  11        2.58        6.89     10.74 o
  -6   4  11      470.12      426.57     19.50 o
  -5   4  11      153.59      150.04      9.81 o
  -4   4  11      270.82      265.76     17.45 o
  -3   4  11      913.95      958.72     24.72 o
  -2   4  11      702.47      734.91     19.55 o
  -1   4  11     4984.88     5553.84     93.33 o
   0   4  11       50.84       34.72      7.38 o
   1   4  11     6391.83     6614.99     99.25 o
   2   4  11      252.07      238.83     11.29 o
   3   4  11     2561.26     2685.91     67.01 o
   4   4  11       12.05       12.36     16.54 o
   5   4  11      217.70      221.30     25.16 o
   6   4  11       18.69        6.84     16.32 o
 -10   5  11      381.74      418.44     37.22 o
  -9   5  11        4.49       17.04     18.44 o
  -8   5  11     1938.04     1935.66     62.29 o
  -7   5  11       60.82       51.67     10.34 o
  -6   5  11     2279.36     2289.44     56.95 o
  -5   5  11     1508.46     1568.91     36.02 o
  -4   5  11     2951.78     3201.49     66.49 o
  -3   5  11      839.62      912.96     30.01 o
  -2   5  11     1312.61     1407.45     32.79 o
  -1   5  11      909.97      938.96     26.22 o
   0   5  11      420.24      404.92     14.36 o
   1   5  11        0.44       -1.62      7.40 o
   2   5  11       29.99       12.37      9.09 o
   3   5  11      200.53      179.90     14.31 o
   4   5  11      221.66      154.88     18.09 o
   5   5  11       62.71       28.16     28.34 o
  -9   6  11      117.73      144.46     19.70 o
  -8   6  11      484.27      455.14     44.41 o
  -7   6  11     1290.24     1244.75     79.23 o
  -6   6  11        7.58       -0.90      7.28 o
  -5   6  11      817.92      834.66     26.23 o
  -4   6  11      507.25      516.22     21.50 o
  -3   6  11     1598.32     1581.00     47.01 o
  -2   6  11     1816.16     1757.02     42.66 o
  -1   6  11      775.00      788.29     25.83 o
   0   6  11       18.79       12.70      7.76 o
   1   6  11      811.67      823.39     25.52 o
   2   6  11      765.60      737.11     35.72 o
   3   6  11      460.38      383.75     29.24 o
   4   6  11      756.95      849.21     56.90 o
  -8   7  11       62.50       58.13     15.41 o
  -7   7  11      131.47       83.49     15.13 o
  -6   7  11      114.41      101.42     18.65 o
  -5   7  11        1.86       12.44      7.94 o
  -4   7  11      405.24      356.81     51.79 o
  -3   7  11      589.02      541.55     35.52 o
  -2   7  11      548.48      503.55     39.99 o
  -1   7  11      354.38      288.09     15.60 o
   0   7  11     3381.58     3368.00    183.52 o
   1   7  11      151.19      141.83     18.33 o
   2   7  11     1703.97     1713.57     74.12 o
   3   7  11       15.10       23.97     16.86 o
  -6   8  11      209.21      186.90     32.08 o
  -5   8  11     2262.45     2475.63    158.70 o
  -4   8  11      267.23      229.97     28.21 o
  -3   8  11      737.43      898.54     55.67 o
  -2   8  11       75.80       59.72     17.92 o
  -1   8  11       41.04       47.64     21.04 o
   0   8  11       24.56        7.68     14.94 o
   1   8  11      126.63      124.61     20.05 o
 -10   0  12     1690.20     2141.70    110.85 o
  -8   0  12     1323.23     1470.95     74.86 o
  -6   0  12     1422.82     1349.07     54.13 o
  -4   0  12        2.67        8.10     10.56 o
  -2   0  12      434.40      425.02     16.82 o
   0   0  12      462.77      435.97     22.70 o
   2   0  12      469.89      493.22     33.59 o
   4   0  12     1063.66     1071.37     78.72 o
   6   0  12      184.52      107.68     30.77 o
 -11   1  12        1.58       -7.01     13.04 o
 -10   1  12        7.19       33.44     14.98 o
  -9   1  12      103.19       75.68     14.07 o
  -8   1  12      291.30      253.43     20.24 o
  -7   1  12      829.34      707.61     29.78 o
  -6   1  12      435.58      417.41     19.50 o
  -5   1  12     1033.72     1063.35     29.42 o
  -4   1  12      445.94      449.54     16.62 o
  -3   1  12      890.50      953.34     27.15 o
  -2   1  12      627.52      666.31     17.22 o
  -1   1  12      457.16      537.65     16.06 o
   0   1  12      814.02      859.52     23.70 o
   1   1  12       79.97       71.62      8.15 o
   2   1  12      681.93      638.31     18.21 o
   3   1  12      502.69      415.18     24.73 o
   4   1  12        0.35       23.05     18.92 o
   5   1  12      495.71      504.34     41.53 o
   6   1  12      215.70      202.62     35.17 o
 -11   2  12      184.41      223.73     22.42 o
 -10   2  12      190.78      211.84     20.54 o
  -9   2  12       70.18       53.33     12.73 o
  -8   2  12      775.74      748.80     31.18 o
  -7   2  12     1511.08     1293.31     44.69 o
  -6   2  12      112.45      109.73     16.86 o
  -5   2  12     3760.93     3958.07     89.12 o
  -4   2  12      718.28      754.10     21.92 o
  -3   2  12      803.70      770.23     22.16 o
  -2   2  12      307.78      325.11     11.96 o
  -1   2  12     1382.19     1355.76     30.70 o
   0   2  12      113.98      114.91     10.21 o
   1   2  12     1513.22     1583.87     37.84 o
   2   2  12        0.51      -23.17     15.44 o
   3   2  12       85.05       74.20     16.33 o
   4   2  12        7.15        7.36     13.08 o
   5   2  12      632.88      640.16     44.70 o
   6   2  12       15.22        1.61     15.87 o
 -11   3  12      354.62      412.23     24.94 o
 -10   3  12        1.37        2.86     13.70 o
  -9   3  12     1361.41     1568.22     66.09 o
  -8   3  12      203.33      156.03     17.15 o
  -7   3  12      140.68      125.93     14.28 o
  -6   3  12      247.62      230.34     13.90 o
  -5   3  12      400.71      393.38     15.26 o
  -4   3  12      439.96      474.82     16.74 o
  -3   3  12       27.60       32.94      9.74 o
  -2   3  12      804.34      824.74     26.10 o
  -1   3  12      235.67      179.31     12.09 o
   0   3  12     1493.60     1506.62     37.36 o
   1   3  12      188.89      171.00     15.38 o
   2   3  12      478.65      481.62     21.19 o
   3   3  12      742.78      744.27     37.61 o
   4   3  12      178.60      173.64     22.37 o
   5   3  12      163.42      151.47     21.85 o
 -10   4  12      157.81      157.99     18.45 o
  -9   4  12       65.19       59.34     13.95 o
  -8   4  12        8.57        5.32      8.14 o
  -7   4  12      386.85      315.68     18.39 o
  -6   4  12      394.97      346.23     21.58 o
  -5   4  12      200.03      186.02     17.97 o
  -4   4  12     2155.88     2317.10     52.48 o
  -3   4  12      390.69      396.31     16.04 o
  -2   4  12     1779.52     1962.85     49.09 o
  -1   4  12      580.03      581.56     29.02 o
   0   4  12      207.89      220.72     14.14 o
   1   4  12       38.48       28.47     10.00 o
   2   4  12      167.56      186.94     18.37 o
   3   4  12      225.16      231.25     23.79 o
   4   4  12     1382.02     1244.04     59.14 o
   5   4  12      247.08      236.14     24.18 o
  -9   5  12      440.51      448.20     37.61 o
  -8   5  12      894.16      878.28     70.01 o
  -7   5  12      489.10      391.23     24.50 o
  -6   5  12      525.66      482.14     28.25 o
  -5   5  12       99.25       95.80     11.53 o
  -4   5  12      988.65     1010.23     33.59 o
  -3   5  12        1.56        4.99      8.58 o
  -2   5  12       21.37       15.36      9.04 o
  -1   5  12       99.91      117.79     12.11 o
   0   5  12      120.86      101.31     10.62 o
   1   5  12        8.45       -7.58     12.25 o
   2   5  12        1.81       -5.18     10.05 o
   3   5  12      130.25      115.82     40.72 o
   4   5  12      740.67      756.68     54.70 o
  -8   6  12      175.38      141.17     19.72 o
  -7   6  12       63.63       54.04     23.51 o
  -6   6  12      385.40      360.97     29.63 o
  -5   6  12      467.80      410.15     31.74 o
  -4   6  12       81.77       66.10     12.03 o
  -3   6  12      231.52      211.04     16.63 o
  -2   6  12      201.40      195.51     16.22 o
  -1   6  12     1991.58     1802.21     66.97 o
   0   6  12       88.28       77.90     12.53 o
   1   6  12     1764.12     1786.12     73.21 o
   2   6  12        1.72      -26.29     17.61 o
   3   6  12      414.48      411.16     62.89 o
  -7   7  12      119.44      118.53     17.29 o
  -6   7  12      766.62      764.94     40.06 o
  -5   7  12      200.07      267.49     33.89 o
  -4   7  12      596.93      507.83     41.24 o
  -3   7  12     1356.25     1417.55     80.90 o
  -2   7  12      322.16      306.75     45.24 o
  -1   7  12      182.91      184.78     50.22 o
   0   7  12        1.16       -3.05     14.86 o
   1   7  12       74.47       58.53     19.70 o
  -4   8  12       45.79       80.53     38.00 o
  -2   8  12      269.63      285.03     47.96 o
 -11   0  13      105.08       74.11     27.96 o
  -9   0  13        7.46       25.19     28.42 o
  -7   0  13     1083.43      959.51     60.26 o
  -5   0  13     1641.89     1806.80     79.63 o
  -3   0  13       12.07       21.72     21.26 o
  -1   0  13        2.20       -2.86     12.11 o
   1   0  13       37.74       48.05     21.26 o
   3   0  13      284.73      352.90     47.05 o
   5   0  13     1519.13     1355.50    112.20 o
 -11   1  13       59.09       41.42     14.39 o
 -10   1  13        3.63        0.28     20.89 o
  -9   1  13       23.56       33.93     17.51 o
  -8   1  13        0.78       -6.28     13.50 o
  -7   1  13       12.11        3.41     12.17 o
  -6   1  13       36.09       40.26     13.33 o
  -5   1  13      528.61      529.26     25.99 o
  -4   1  13      359.61      332.04     20.71 o
  -3   1  13      472.61      494.22     24.76 o
  -2   1  13     1140.77     1245.12     37.50 o
  -1   1  13      636.70      650.61     27.86 o
   0   1  13     3376.25     3540.23    110.36 o
   1   1  13        1.06        4.08      8.35 o
   2   1  13     2084.91     2176.32    128.80 o
   3   1  13      426.50      455.49     38.47 o
   4   1  13      498.05      507.76     42.55 o
   5   1  13      417.22      391.79     37.10 o
 -10   2  13      425.18      503.63     32.36 o
  -9   2  13      187.68      177.13     18.94 o
  -8   2  13      881.07      779.27     39.13 o
  -7   2  13        7.34        3.09     17.76 o
  -6   2  13       58.20       59.42     21.19 o
  -5   2  13      195.18      192.82     16.22 o
  -4   2  13     1322.16     1319.51     48.39 o
  -3   2  13      527.29      547.65     24.82 o
  -2   2  13     1172.42     1264.53     48.22 o
  -1   2  13     1165.11     1202.12     40.22 o
   0   2  13       29.37       47.98     11.28 o
   1   2  13      893.00      834.77     30.87 o
   2   2  13     1010.43      988.21     65.70 o
   3   2  13      651.11      591.00    105.12 o
   4   2  13     1036.12     1029.04     63.66 o
   5   2  13      303.76      230.07     29.11 o
 -10   3  13       28.39       34.64     13.11 o
  -9   3  13       56.60       62.74     19.33 o
  -8   3  13       24.08       26.44      9.88 o
  -7   3  13       67.46       88.50     12.68 o
  -6   3  13      363.66      400.12     40.19 o
  -5   3  13      697.23      676.48     31.54 o
  -4   3  13       83.90       89.63     13.19 o
  -3   3  13     1024.54     1117.33     40.88 o
  -2   3  13       64.09       74.06     15.95 o
  -1   3  13      449.40      431.00     31.17 o
   0   3  13       12.79        9.48     15.02 o
   1   3  13      159.59      175.97     14.16 o
   2   3  13      221.95      202.03     21.70 o
   3   3  13      261.01      254.56     29.71 o
   4   3  13      792.35      712.98     51.08 o
  -9   4  13        7.65       29.13     18.42 o
  -8   4  13       54.23       30.93     20.53 o
  -7   4  13      333.17      282.01     18.01 o
  -6   4  13      476.51      426.50     22.10 o
  -5   4  13       14.18       34.98     10.14 o
  -4   4  13      343.73      382.66     40.36 o
  -3   4  13      701.49      719.69     34.88 o
  -2   4  13       27.51       22.70     11.59 o
  -1   4  13     2462.19     2732.41    106.36 o
   0   4  13      348.92      320.29     32.84 o
   1   4  13     3980.86     4215.83    169.78 o
   2   4  13      261.35      248.83     26.51 o
   3   4  13     1392.83     1418.28     65.25 o
   4   4  13       22.43      -43.43     28.96 o
  -8   5  13      125.02      108.20     20.58 o
  -7   5  13      255.65      230.90     25.27 o
  -6   5  13      374.48      396.73     23.97 o
  -5   5  13        1.81        0.88     11.86 o
  -4   5  13      702.92      796.34     45.30 o
  -3   5  13       58.30       41.18     13.38 o
  -2   5  13      173.79      185.86     19.46 o
  -1   5  13        2.12       11.28     13.44 o
   0   5  13       33.00       24.04     13.46 o
   1   5  13      803.68      827.47     51.54 o
   2   5  13        1.40        1.14     23.03 o
   3   5  13      537.29      556.49     61.53 o
  -7   6  13       84.69       55.01     14.33 o
  -6   6  13      407.18      389.44     28.71 o
  -5   6  13       41.43       40.85     13.71 o
  -4   6  13     1408.30     1479.46    131.21 o
  -3   6  13       96.49      164.46     28.71 o
  -2   6  13     1278.88     1144.30    229.38 o
  -1   6  13      189.02      195.45     39.81 o
   0   6  13      348.84      270.81     27.96 o
   1   6  13      149.05      113.13     21.76 o
  -5   7  13      174.30      152.92     38.00 o
  -4   7  13      143.27      159.34     38.91 o
  -3   7  13        1.45       -1.81     26.24 o
  -2   7  13     1016.83     1011.64     98.63 o
  -1   7  13       17.01       45.24     22.62 o
 -10   0  14      915.39      994.78     75.49 o
  -8   0  14     1512.72     1419.34     92.30 o
  -6   0  14      233.64      269.61     32.46 o
  -4   0  14      284.71      280.45     29.99 o
  -2   0  14      105.29      149.30     35.29 o
   0   0  14     1616.43     1591.50    141.16 o
   2   0  14     4129.87     4535.21    278.70 o
   4   0  14     1593.61     1594.38    132.11 o
 -10   1  14       21.19       19.58     29.99 o
  -9   1  14      333.19      322.79     23.87 o
  -8   1  14      359.39      355.57     25.70 o
  -7   1  14      770.17      667.50     35.35 o
  -6   1  14      114.03      120.62     16.41 o
  -5   1  14     1970.42     2002.62     72.46 o
  -4   1  14      163.57      151.27     14.89 o
  -3   1  14     4767.01     5401.71    138.66 o
  -2   1  14       38.16       30.33     16.27 o
  -1   1  14     2973.50     3374.07    147.85 o
   0   1  14      391.50      397.80     47.69 o
   1   1  14      831.50      711.13     74.67 o
   2   1  14      275.00      274.04     30.99 o
   3   1  14      357.37      353.07     58.82 o
   4   1  14       32.12       60.49     47.96 o
 -10   2  14      123.89      147.13     24.93 o
  -9   2  14      108.81       93.05     19.46 o
  -8   2  14      527.87      475.52     29.56 o
  -7   2  14     1154.01      972.45     46.53 o
  -6   2  14     1043.90      937.52     42.77 o
  -5   2  14      471.84      503.77     27.29 o
  -4   2  14     2038.85     2280.34     68.27 o
  -3   2  14        5.30       23.86     15.22 o
  -2   2  14     1809.59     1928.40     75.75 o
  -1   2  14      690.60      722.95     38.97 o
   0   2  14     1478.41     1533.94    102.33 o
   1   2  14      506.07      487.22     81.38 o
   2   2  14      882.09      839.29     90.49 o
   3   2  14       73.47       76.67     26.24 o
  -9   3  14      434.57      462.26     32.83 o
  -8   3  14      314.22      286.78     24.34 o
  -7   3  14      464.77      414.03     26.89 o
  -6   3  14      240.62      250.98     20.31 o
  -5   3  14      574.25      547.97     36.07 o
  -4   3  14       71.23       62.14     29.39 o
  -3   3  14      140.72      121.47     23.64 o
  -2   3  14       11.65       19.32     17.44 o
  -1   3  14      979.00      958.63     43.52 o
   0   3  14      484.29      518.80     40.89 o
   1   3  14     2332.00     2507.70    146.59 o
   2   3  14       97.71      103.88     23.71 o
   3   3  14     2592.84     2841.10    135.84 o
  -8   4  14      152.98      108.80     17.72 o
  -7   4  14       67.28       43.35     13.72 o
  -6   4  14     1249.86     1223.00     54.74 o
  -5   4  14        4.41        2.16     12.25 o
  -4   4  14     3395.20     3869.37    122.41 o
  -3   4  14       92.36      123.16     37.99 o
  -2   4  14     4927.59     5584.10    384.94 o
  -1   4  14       43.35       71.46     19.44 o
   0   4  14     1480.63     1540.31     89.40 o
   1   4  14      102.55      107.72     27.60 o
   2   4  14       10.35        5.43     28.96 o
  -7   5  14      827.43      854.74     74.65 o
  -6   5  14       98.88      172.59     24.43 o
  -5   5  14      333.70      349.56     30.43 o
  -4   5  14        1.40       10.04     17.59 o
  -3   5  14      188.82      222.05     27.70 o
  -2   5  14      373.64      356.52     51.58 o
  -1   5  14      174.30      207.22     39.81 o
   0   5  14       71.59       46.46     18.80 o
   1   5  14     1095.67     1006.22     93.20 o
  -5   6  14      200.70      229.95     26.03 o
  -4   6  14      430.96      500.40     43.83 o
  -3   6  14        7.81       -5.40     28.96 o
  -2   6  14      359.73      285.03     52.48 o
  -1   6  14      152.17      143.87     34.39 o
  -9   0  15      113.85      173.74     47.05 o
  -7   0  15      297.87      235.98     30.63 o
  -5   0  15       99.90       52.90     25.57 o
  -3   0  15     1114.16     1113.56     66.17 o
  -1   0  15     3163.66     3399.60    222.60 o
   1   0  15     1181.96     1216.15     96.82 o
  -9   1  15       29.46       36.49     20.15 o
  -8   1  15      592.07      554.82     35.15 o
  -7   1  15       20.69       29.60     16.08 o
  -6   1  15     1828.46     1829.44     74.37 o
  -5   1  15      172.04      186.46     20.78 o
  -4   1  15     1211.88     1433.84     55.62 o
  -3   1  15      338.10      392.72     25.71 o
  -2   1  15      267.01      306.32     31.97 o
  -1   1  15       58.31       36.28     25.61 o
   0   1  15       53.84       34.54     22.09 o
   1   1  15      167.30      180.53     28.26 o
   2   1  15       31.69       47.25     24.61 o
  -8   2  15      189.95      164.37     17.92 o
  -7   2  15      826.63      781.09     40.44 o
  -6   2  15       69.30       56.83     21.27 o
  -5   2  15      713.14      746.63     40.23 o
  -4   2  15      413.29      462.43     27.52 o
  -3   2  15      727.58      850.14     44.95 o
  -2   2  15       59.03       54.36     21.77 o
  -1   2  15      469.49      506.17     44.44 o
   0   2  15       46.09       81.44     24.31 o
   1   2  15      738.20      685.63    156.09 o
   2   2  15      405.56      373.42     50.22 o
  -8   3  15      460.43      355.07     28.61 o
  -7   3  15        4.07      -19.61     14.75 o
  -6   3  15      160.04      145.50     19.50 o
  -5   3  15       71.02       60.73     18.12 o
  -4   3  15      646.84      650.38     34.79 o
  -3   3  15      648.55      716.16     41.77 o
  -2   3  15     1494.93     1589.43     91.44 o
  -1   3  15       67.93       95.51     59.27 o
   0   3  15     1875.69     2013.71    113.51 o
   1   3  15        9.72       37.20     25.27 o
  -7   4  15     1194.53     1047.99     63.95 o
  -6   4  15        1.54       14.06     14.58 o
  -5   4  15     2062.45     2211.65     80.98 o
  -4   4  15       41.44       77.52     28.12 o
  -3   4  15      458.46      473.82     53.45 o
  -2   4  15      274.94      222.12     29.63 o
  -1   4  15       72.60       77.82     44.34 o
   0   4  15       37.40       -3.62     42.53 o
  -5   5  15       95.41      126.44     27.40 o
  -4   5  15       80.63       55.51     22.37 o
  -3   5  15       47.66       77.82     45.24 o
  -6   0  16      216.32      250.36     83.70 o
  -4   0  16      524.94      500.78     47.87 o
  -2   0  16       19.28       13.57     39.81 o
   0   0  16       42.90       47.05     29.86 o
  -7   1  16       11.09       13.02     20.86 o
  -6   1  16      245.76      243.98     24.46 o
  -5   1  16       47.54       20.69     15.24 o
  -4   1  16       11.03       40.68     19.74 o
  -3   1  16      156.95      211.14     23.34 o
  -2   1  16      290.54      284.55     36.19 o
  -1   1  16      206.18      210.53     37.55 o
   0   1  16      374.77      375.78     39.96 o
  -7   2  16      194.71      168.64     29.14 o
  -6   2  16        7.17        8.94     16.25 o
  -5   2  16        7.25       17.88     13.59 o
  -4   2  16        0.45       10.65     14.83 o
  -3   2  16      178.55      150.25     21.73 o
  -2   2  16       17.09       35.87     28.50 o
  -1   2  16      790.29      798.04     55.96 o
  -6   3  16      505.59      469.82     39.09 o
  -5   3  16      201.66      208.91     20.83 o
  -4   3  16       24.00       33.77     19.89 o
  -3   3  16      183.14      240.55     34.13 o
  -2   3  16       12.80       19.89     20.21 o
 
